# Supplementary material for: Transcriptome analysis of Edwardsiella piscicida during intracellular infection reveals excludons are involved with the activation of a mitochondrion-like energy generation program
Source: mBio. 2024 Feb 13;15(3):e03526-23. doi: 10.1128/mbio.03526-23 (PMC10936155; doi:10.1128/mbio.03526-23)
Supplement: Supplemental Tables — Tables S1 to S12. [file mbio.03526-23-s0002.xlsx]

## Sheet: Supplementary Table 1
Supplementary Table 1. Illumina sequencing and read maping statistics.
Sample	Total bases	Read count	# of filtered fragments (read pairs)	# of filtered fragments mapped to EtPo1 genome by bowtie2	% of filtered fragments mapped to EtPo1 genome by bowtie2	# of filtered fragments imported into CLC	# of filtered fragments mapped to EtPo1 sense coding regions (by CLC)	% of filtered fragments mapped to EtPo1 sense coding regions (by CLC)	# of filtered fragments mapped to EtPo1 antisense coding regions (by bowtie2)	% of filtered fragments mapped to EtPo1 antisense coding regions (by bowtie2)
CTRL-A	1924527918	12745218	6438106	6422570	0.997587	6246993	4057548	0.6495	57037	0.00885928
CTRL-B	2092398242	13856942	6743476	6702555	0.993932	6811977	4332755	0.636	58312	0.00864717
CTRL-C	1950062320	12914320	6091010	6075838	0.997509	6365772	4057867	0.6375	49599	0.00814298
MNP-A	2171289400	14379400	6923452	57451	0.00829803	7053437	32373	0.0046	1068	0.000154258
MNP-B	2061649206	13653306	6285220	40066	0.00637464	6717146	24015	0.0036	666	0.000105963
MNP-C	1982969750	13132250	6634894	56359	0.00849433	6466250	31122	0.0048	853	0.000128563
TOT-A	15425299602	102154302	46826480	19387	0.000414018	50204084	12392	0.0002	205	4.37786e-06
TOT-B	12511742824	82859224	37553064	16719	0.00044521	40681388	9739	0.0002	122	3.24874e-06
CENT-A	8405998464	55668864	24959364	179893	0.00720744	27210953	110641	0.0041	2907	0.000116469
CENT-B	5386120774	35669674	16012930	116042	0.00724677	17532423	72501	0.0041	1716	0.000107163
CENT-C	3362012282	22264982	10116416	116409	0.0115069	10901037	71725	0.0066	1785	0.000176446

## Sheet: Supplementary Table 2
Supplementary Table 2. Sense and antisense transcript expression fold changes, functional annotations, orientational contexts and intergenic distances for all annotated E. piscicida genesab.
Locus tag	Gene	Gene product	strand	Upstream	Downstream	Upstream_strand	Downstream_strand	Upstream_orientation	Downstream_orientation	Downstream_intergenic_regions	Upstream_intergenic_regions	logFC_sense_MNP	FDR_sense_MNP	logFC_sense_CENT	FDR_sense_CENT	Upstream_logFC_sense_MNP	Upstream_FDR_sense_MNP	Upstream_logFC_sense_CENT	Upstream_FDR_sense_CENT	Downstream_logFC_sense_MNP	Downstream_FDR_sense_MNP	Downstream_logFC_sense_CENT	Downstream_FDR_sense_CENT	logFC_antisense_MNP	FDR_antisense_MNP	logFC_antisense_CENT	FDR_antisense_CENT	Upstream_logFC_antisense_MNP	Upstream_FDR_antisense_MNP	Upstream_logFC_antisense_CENT	Upstream_FDR_antisense_CENT	Downstream_logFC_antisense_MNP	Downstream_FDR_antisense_MNP	Downstream_logFC_antisense_CENT	Downstream_FDR_antisense_CENT	GO_Biological_Process	GO_Cellular_Component	GO_Molecular_Function	KEGG_Pathway	Upstream gene product	Upstream_GO_Biological_Process	Upstream_GO_Cellular_Component	Upstream_GO_Molecular_Function	Upstream_KEGG_Pathway	Downstream gene product	Downstream_GO_Biological_Process	Downstream_GO_Cellular_Component	Downstream_GO_Molecular_Function	Downstream_KEGG_Pathway
ETPO_00001	dnaA	chromosomal replication initiator protein DnaA	+	ETPO_03628	ETPO_00002	-	+	Divergent	Tandem	25	985	-1.48598	0.0986385	-0.600299	0.648005	1.8729	2.239e-05	0.300551	0.693829	-3.88923	6.514e-07	-2.20753	0.005992	NA	NA	NA	NA	NA	NA	NA	NA	NA	NA	NA	NA	P:GO:0006270//P:DNA replication initiation///P:GO:0006275//P:regulation of DNA replication	C:GO:0005737//C:cytoplasm	F:GO:0003688//F:DNA replication origin binding///F:GO:0005524//F:ATP binding	ko02020//Two-component system///ko04112//Cell cycle - Caulobacter	ribonuclease P protein component	P:GO:0090502//P:RNA phosphodiester bond hydrolysis, endonucleolytic///P:GO:0001682//P:tRNA 5'-leader removal		F:GO:0000049//F:tRNA binding///F:GO:0004526//F:ribonuclease P activity		DNA polymerase III subunit beta	P:GO:0006260//P:DNA replication///P:GO:0071897//P:DNA biosynthetic process///P:GO:0090305//P:nucleic acid phosphodiester bond hydrolysis	C:GO:0009360//C:DNA polymerase III complex///C:GO:0005737//C:cytoplasm	F:GO:0008408//F:3'-5' exonuclease activity///F:GO:0003677//F:DNA binding///F:GO:0003887//F:DNA-directed DNA polymerase activity	ko03030//DNA replication///ko03430//Mismatch repair///ko03440//Homologous recombination///ko00230//Purine metabolism///ko00240//Pyrimidine metabolism///ko01100//Metabolic pathways
ETPO_00002	dnaN	DNA polymerase III subunit beta	+	ETPO_00001	ETPO_00003	+	+	Tandem	Tandem	77	25	-3.88923	6.514e-07	-2.20753	0.005992	-1.48598	0.0986385	-0.600299	0.648005	-1.97632	0.0370552	-1.00096	0.416942	NA	NA	NA	NA	NA	NA	NA	NA	NA	NA	NA	NA	P:GO:0006260//P:DNA replication///P:GO:0071897//P:DNA biosynthetic process///P:GO:0090305//P:nucleic acid phosphodiester bond hydrolysis	C:GO:0009360//C:DNA polymerase III complex///C:GO:0005737//C:cytoplasm	F:GO:0008408//F:3'-5' exonuclease activity///F:GO:0003677//F:DNA binding///F:GO:0003887//F:DNA-directed DNA polymerase activity	ko03030//DNA replication///ko03430//Mismatch repair///ko03440//Homologous recombination///ko00230//Purine metabolism///ko00240//Pyrimidine metabolism///ko01100//Metabolic pathways	chromosomal replication initiator protein DnaA	P:GO:0006270//P:DNA replication initiation///P:GO:0006275//P:regulation of DNA replication	C:GO:0005737//C:cytoplasm	F:GO:0003688//F:DNA replication origin binding///F:GO:0005524//F:ATP binding	ko02020//Two-component system///ko04112//Cell cycle - Caulobacter	DNA replication and repair protein RecF	P:GO:0006260//P:DNA replication///P:GO:0006281//P:DNA repair///P:GO:0009432//P:SOS response	C:GO:0005737//C:cytoplasm	F:GO:0003697//F:single-stranded DNA binding///F:GO:0005524//F:ATP binding	ko03440//Homologous recombination
ETPO_00003	recF_1	DNA replication and repair protein RecF	+	ETPO_00002	ETPO_00004	+	+	Tandem	Tandem	44	77	-1.97632	0.0370552	-1.00096	0.416942	-3.88923	6.514e-07	-2.20753	0.005992	-1.37465	0.002696	-1.00479	0.0452344	NA	NA	NA	NA	NA	NA	NA	NA	NA	NA	NA	NA	P:GO:0006260//P:DNA replication///P:GO:0006281//P:DNA repair///P:GO:0009432//P:SOS response	C:GO:0005737//C:cytoplasm	F:GO:0003697//F:single-stranded DNA binding///F:GO:0005524//F:ATP binding	ko03440//Homologous recombination	DNA polymerase III subunit beta	P:GO:0006260//P:DNA replication///P:GO:0071897//P:DNA biosynthetic process///P:GO:0090305//P:nucleic acid phosphodiester bond hydrolysis	C:GO:0009360//C:DNA polymerase III complex///C:GO:0005737//C:cytoplasm	F:GO:0008408//F:3'-5' exonuclease activity///F:GO:0003677//F:DNA binding///F:GO:0003887//F:DNA-directed DNA polymerase activity	ko03030//DNA replication///ko03430//Mismatch repair///ko03440//Homologous recombination///ko00230//Purine metabolism///ko00240//Pyrimidine metabolism///ko01100//Metabolic pathways	DNA topoisomerase (ATP-hydrolyzing) subunit B	P:GO:0006261//P:DNA-templated DNA replication///P:GO:0006265//P:DNA topological change	C:GO:0005694//C:chromosome///C:GO:0005737//C:cytoplasm///C:GO:0009330//C:DNA topoisomerase type II (double strand cut, ATP-hydrolyzing) complex	F:GO:0046872//F:metal ion binding///F:GO:0003677//F:DNA binding///F:GO:0003918//F:DNA topoisomerase type II (double strand cut, ATP-hydrolyzing) activity///F:GO:0005524//F:ATP binding
ETPO_00004	gyrB	DNA topoisomerase (ATP-hydrolyzing) subunit B	+	ETPO_00003	ETPO_00005	+	+	Tandem	Tandem	99	44	-1.37465	0.002696	-1.00479	0.0452344	-1.97632	0.0370552	-1.00096	0.416942	-3.35624	0.132072	-2.02536	0.460501	NA	NA	NA	NA	NA	NA	NA	NA	NA	NA	NA	NA	P:GO:0006261//P:DNA-templated DNA replication///P:GO:0006265//P:DNA topological change	C:GO:0005694//C:chromosome///C:GO:0005737//C:cytoplasm///C:GO:0009330//C:DNA topoisomerase type II (double strand cut, ATP-hydrolyzing) complex	F:GO:0046872//F:metal ion binding///F:GO:0003677//F:DNA binding///F:GO:0003918//F:DNA topoisomerase type II (double strand cut, ATP-hydrolyzing) activity///F:GO:0005524//F:ATP binding		DNA replication and repair protein RecF	P:GO:0006260//P:DNA replication///P:GO:0006281//P:DNA repair///P:GO:0009432//P:SOS response	C:GO:0005737//C:cytoplasm	F:GO:0003697//F:single-stranded DNA binding///F:GO:0005524//F:ATP binding	ko03440//Homologous recombination	sugar-phosphatase			F:GO:0000287//F:magnesium ion binding///F:GO:0016791//F:phosphatase activity
ETPO_00005	ETPO_00005	sugar-phosphatase	+	ETPO_00004	ETPO_00006	+	+	Tandem	Tandem	86	99	-3.35624	0.132072	-2.02536	0.460501	-1.37465	0.002696	-1.00479	0.0452344	1.37726	0.007102	2.16237	1.154e-05	NA	NA	NA	NA	NA	NA	NA	NA	NA	NA	NA	NA			F:GO:0000287//F:magnesium ion binding///F:GO:0016791//F:phosphatase activity		DNA topoisomerase (ATP-hydrolyzing) subunit B	P:GO:0006261//P:DNA-templated DNA replication///P:GO:0006265//P:DNA topological change	C:GO:0005694//C:chromosome///C:GO:0005737//C:cytoplasm///C:GO:0009330//C:DNA topoisomerase type II (double strand cut, ATP-hydrolyzing) complex	F:GO:0046872//F:metal ion binding///F:GO:0003677//F:DNA binding///F:GO:0003918//F:DNA topoisomerase type II (double strand cut, ATP-hydrolyzing) activity///F:GO:0005524//F:ATP binding		DUF3748 domain-containing protein
ETPO_00006	tolB1	DUF3748 domain-containing protein	+	ETPO_00005	ETPO_00007	+	-	Tandem	Convergent	7	86	1.37726	0.007102	2.16237	1.154e-05	-3.35624	0.132072	-2.02536	0.460501	-0.193776	0.855606	0.566426	0.584805	NA	NA	NA	NA	NA	NA	NA	NA	NA	NA	NA	NA					sugar-phosphatase			F:GO:0000287//F:magnesium ion binding///F:GO:0016791//F:phosphatase activity		YceK/YidQ family lipoprotein
ETPO_00007	yceK_1	YceK/YidQ family lipoprotein	-	ETPO_00008	ETPO_00006	+	+	Divergent	Convergent	7	276	-0.193776	0.855606	0.566426	0.584805	6.26239	7.254e-61	5.14666	1.806e-37	1.37726	0.007102	2.16237	1.154e-05	NA	NA	NA	NA	NA	NA	NA	NA	NA	NA	NA	NA					heat shock protein IbpA	P:GO:0050821//P:protein stabilization	C:GO:0005737//C:cytoplasm			DUF3748 domain-containing protein
ETPO_00008	ibpA	heat shock protein IbpA	+	ETPO_00007	ETPO_00009	-	+	Divergent	Tandem	116	276	6.26239	7.254e-61	5.14666	1.806e-37	-0.193776	0.855606	0.566426	0.584805	4.04544	7.723e-27	3.26512	8.698e-19	NA	NA	NA	NA	NA	NA	NA	NA	NA	NA	NA	NA	P:GO:0050821//P:protein stabilization	C:GO:0005737//C:cytoplasm			YceK/YidQ family lipoprotein					heat shock chaperone IbpB	P:GO:0050821//P:protein stabilization	C:GO:0005737//C:cytoplasm
ETPO_00009	ibpB	heat shock chaperone IbpB	+	ETPO_00008	ETPO_00010	+	+	Tandem	Tandem	195	116	4.04544	7.723e-27	3.26512	8.698e-19	6.26239	7.254e-61	5.14666	1.806e-37	4.5877	1.539e-06	4.01273	2.989e-05	NA	NA	NA	NA	NA	NA	NA	NA	NA	NA	NA	NA	P:GO:0050821//P:protein stabilization	C:GO:0005737//C:cytoplasm			heat shock protein IbpA	P:GO:0050821//P:protein stabilization	C:GO:0005737//C:cytoplasm			valine--pyruvate transaminase	P:GO:0009058//P:biosynthetic process		F:GO:0030170//F:pyridoxal phosphate binding///F:GO:0047536//F:2-aminoadipate transaminase activity///F:GO:0004069//F:L-aspartate:2-oxoglutarate aminotransferase activity///F:GO:0009042//F:valine-pyruvate transaminase activity	ko01130//Biosynthesis of antibiotics///ko00290//Valine, leucine and isoleucine biosynthesis///ko01100//Metabolic pathways///ko01110//Biosynthesis of secondary metabolites
ETPO_00010	avtA_1	valine--pyruvate transaminase	+	ETPO_00009	ETPO_00011	+	+	Tandem	Tandem	-7	195	4.5877	1.539e-06	4.01273	2.989e-05	4.04544	7.723e-27	3.26512	8.698e-19	2.01368	0.469273	3.3743	0.256293	NA	NA	NA	NA	NA	NA	NA	NA	NA	NA	NA	NA	P:GO:0009058//P:biosynthetic process		F:GO:0030170//F:pyridoxal phosphate binding///F:GO:0047536//F:2-aminoadipate transaminase activity///F:GO:0004069//F:L-aspartate:2-oxoglutarate aminotransferase activity///F:GO:0009042//F:valine-pyruvate transaminase activity	ko01130//Biosynthesis of antibiotics///ko00290//Valine, leucine and isoleucine biosynthesis///ko01100//Metabolic pathways///ko01110//Biosynthesis of secondary metabolites	heat shock chaperone IbpB	P:GO:0050821//P:protein stabilization	C:GO:0005737//C:cytoplasm			valine--pyruvate transaminase	P:GO:0009058//P:biosynthetic process		F:GO:0047536//F:2-aminoadipate transaminase activity///F:GO:0009042//F:valine-pyruvate transaminase activity///F:GO:0030170//F:pyridoxal phosphate binding	ko01130//Biosynthesis of antibiotics///ko00290//Valine, leucine and isoleucine biosynthesis///ko01100//Metabolic pathways///ko01110//Biosynthesis of secondary metabolites
ETPO_00011	avtA_2	valine--pyruvate transaminase	+	ETPO_00010	ETPO_00012	+	-	Tandem	Convergent	72	-7	2.01368	0.469273	3.3743	0.256293	4.5877	1.539e-06	4.01273	2.989e-05	-0.614436	0.208959	-0.299823	0.674228	NA	NA	NA	NA	NA	NA	NA	NA	NA	NA	NA	NA	P:GO:0009058//P:biosynthetic process		F:GO:0047536//F:2-aminoadipate transaminase activity///F:GO:0009042//F:valine-pyruvate transaminase activity///F:GO:0030170//F:pyridoxal phosphate binding	ko01130//Biosynthesis of antibiotics///ko00290//Valine, leucine and isoleucine biosynthesis///ko01100//Metabolic pathways///ko01110//Biosynthesis of secondary metabolites	valine--pyruvate transaminase	P:GO:0009058//P:biosynthetic process		F:GO:0030170//F:pyridoxal phosphate binding///F:GO:0047536//F:2-aminoadipate transaminase activity///F:GO:0004069//F:L-aspartate:2-oxoglutarate aminotransferase activity///F:GO:0009042//F:valine-pyruvate transaminase activity	ko01130//Biosynthesis of antibiotics///ko00290//Valine, leucine and isoleucine biosynthesis///ko01100//Metabolic pathways///ko01110//Biosynthesis of secondary metabolites	DUF3053 domain-containing protein
ETPO_00012	ETPO_00012	DUF3053 domain-containing protein	-	ETPO_00013	ETPO_00011	-	+	Tandem	Convergent	72	133	-0.614436	0.208959	-0.299823	0.674228	-1.67275	0.0226818	-1.27891	0.118274	2.01368	0.469273	3.3743	0.256293	NA	NA	NA	NA	NA	NA	NA	NA	NA	NA	NA	NA					glycine--tRNA ligase subunit beta	P:GO:0006420//P:arginyl-tRNA aminoacylation///P:GO:0006426//P:glycyl-tRNA aminoacylation	C:GO:0005737//C:cytoplasm	F:GO:0004814//F:arginine-tRNA ligase activity///F:GO:0004820//F:glycine-tRNA ligase activity///F:GO:0005524//F:ATP binding	ko00970//Aminoacyl-tRNA biosynthesis	valine--pyruvate transaminase	P:GO:0009058//P:biosynthetic process		F:GO:0047536//F:2-aminoadipate transaminase activity///F:GO:0009042//F:valine-pyruvate transaminase activity///F:GO:0030170//F:pyridoxal phosphate binding	ko01130//Biosynthesis of antibiotics///ko00290//Valine, leucine and isoleucine biosynthesis///ko01100//Metabolic pathways///ko01110//Biosynthesis of secondary metabolites
ETPO_00013	glyS	glycine--tRNA ligase subunit beta	-	ETPO_00014	ETPO_00012	-	-	Tandem	Tandem	133	10	-1.67275	0.0226818	-1.27891	0.118274	-0.759968	0.109864	-0.305567	0.668691	-0.614436	0.208959	-0.299823	0.674228	NA	NA	NA	NA	NA	NA	NA	NA	NA	NA	NA	NA	P:GO:0006420//P:arginyl-tRNA aminoacylation///P:GO:0006426//P:glycyl-tRNA aminoacylation	C:GO:0005737//C:cytoplasm	F:GO:0004814//F:arginine-tRNA ligase activity///F:GO:0004820//F:glycine-tRNA ligase activity///F:GO:0005524//F:ATP binding	ko00970//Aminoacyl-tRNA biosynthesis	glycine--tRNA ligase subunit alpha	P:GO:0006426//P:glycyl-tRNA aminoacylation	C:GO:0005737//C:cytoplasm	F:GO:0004820//F:glycine-tRNA ligase activity///F:GO:0005524//F:ATP binding	ko00970//Aminoacyl-tRNA biosynthesis	DUF3053 domain-containing protein
ETPO_00014	glyQ	glycine--tRNA ligase subunit alpha	-	ETPO_00015	ETPO_00013	+	-	Divergent	Tandem	10	214	-0.759968	0.109864	-0.305567	0.668691	-1.26727	0.623173	-0.150456	1	-1.67275	0.0226818	-1.27891	0.118274	NA	NA	NA	NA	NA	NA	NA	NA	NA	NA	NA	NA	P:GO:0006426//P:glycyl-tRNA aminoacylation	C:GO:0005737//C:cytoplasm	F:GO:0004820//F:glycine-tRNA ligase activity///F:GO:0005524//F:ATP binding	ko00970//Aminoacyl-tRNA biosynthesis	DNA-3-methyladenine glycosylase I	P:GO:0006284//P:base-excision repair		F:GO:0008725//F:DNA-3-methyladenine glycosylase activity	ko03410//Base excision repair	glycine--tRNA ligase subunit beta	P:GO:0006420//P:arginyl-tRNA aminoacylation///P:GO:0006426//P:glycyl-tRNA aminoacylation	C:GO:0005737//C:cytoplasm	F:GO:0004814//F:arginine-tRNA ligase activity///F:GO:0004820//F:glycine-tRNA ligase activity///F:GO:0005524//F:ATP binding	ko00970//Aminoacyl-tRNA biosynthesis
ETPO_00015	tag	DNA-3-methyladenine glycosylase I	+	ETPO_00014	ETPO_00016	-	+	Divergent	Tandem	-40	214	-1.26727	0.623173	-0.150456	1	-0.759968	0.109864	-0.305567	0.668691	-7.77363	0.0215097	1.25604	0.734218	NA	NA	NA	NA	NA	NA	NA	NA	NA	NA	NA	NA	P:GO:0006284//P:base-excision repair		F:GO:0008725//F:DNA-3-methyladenine glycosylase activity	ko03410//Base excision repair	glycine--tRNA ligase subunit alpha	P:GO:0006426//P:glycyl-tRNA aminoacylation	C:GO:0005737//C:cytoplasm	F:GO:0004820//F:glycine-tRNA ligase activity///F:GO:0005524//F:ATP binding	ko00970//Aminoacyl-tRNA biosynthesis	N-acetyltransferase			F:GO:0016407//F:acetyltransferase activity
ETPO_00016	ETPO_00016	N-acetyltransferase	+	ETPO_00015	ETPO_00017	+	+	Tandem	Tandem	377	-40	-7.77363	0.0215097	1.25604	0.734218	-1.26727	0.623173	-0.150456	1	-5.55143	0.144861	1.90622	0.59855	NA	NA	NA	NA	NA	NA	NA	NA	NA	NA	NA	NA			F:GO:0016407//F:acetyltransferase activity		DNA-3-methyladenine glycosylase I	P:GO:0006284//P:base-excision repair		F:GO:0008725//F:DNA-3-methyladenine glycosylase activity	ko03410//Base excision repair	TMEM165/GDT1 family protein		C:GO:0016020//C:membrane
ETPO_00017	ETPO_00017	TMEM165/GDT1 family protein	+	ETPO_00016	ETPO_00018	+	+	Tandem	Tandem	149	377	-5.55143	0.144861	1.90622	0.59855	-7.77363	0.0215097	1.25604	0.734218	1.45894	0.0722864	2.64021	0.000674	NA	NA	NA	NA	NA	NA	NA	NA	NA	NA	NA	NA		C:GO:0016020//C:membrane			N-acetyltransferase			F:GO:0016407//F:acetyltransferase activity		OmpA family lipoprotein		C:GO:0009279//C:cell outer membrane
ETPO_00018	yiaD	OmpA family lipoprotein	+	ETPO_00017	ETPO_00019	+	-	Tandem	Convergent	39	149	1.45894	0.0722864	2.64021	0.000674	-5.55143	0.144861	1.90622	0.59855	-0.881361	0.818555	-1.14518	0.82033	NA	NA	NA	NA	NA	NA	NA	NA	NA	NA	NA	NA		C:GO:0009279//C:cell outer membrane			TMEM165/GDT1 family protein		C:GO:0016020//C:membrane			sulfurtransferase TusA	P:GO:0006094//P:gluconeogenesis///P:GO:0006097//P:glyoxylate cycle///P:GO:0006119//P:oxidative phosphorylation///P:GO:0006189//P:'de novo' IMP biosynthetic process///P:GO:0009089//P:lysine biosynthetic process via diaminopimelate///P:GO:0009231//P:riboflavin biosynthetic process///P:GO:0010133//P:proline catabolic process to glutamate///P:GO:0033512//P:L-lysine catabolic process to acetyl-CoA via…	C:GO:0005737//C:cytoplasm	F:GO:0097163//F:sulfur carrier activity///F:GO:0016740//F:transferase activity	ko04122//Sulfur relay system
ETPO_00019	ETPO_00019	sulfurtransferase TusA	-	ETPO_00020	ETPO_00018	+	+	Divergent	Convergent	39	280	-0.881361	0.818555	-1.14518	0.82033	3.1179	0.0005399	2.06587	0.0334441	1.45894	0.0722864	2.64021	0.000674	NA	NA	NA	NA	NA	NA	NA	NA	NA	NA	NA	NA	P:GO:0006094//P:gluconeogenesis///P:GO:0006097//P:glyoxylate cycle///P:GO:0006119//P:oxidative phosphorylation///P:GO:0006189//P:'de novo' IMP biosynthetic process///P:GO:0009089//P:lysine biosynthetic process via diaminopimelate///P:GO:0009231//P:riboflavin biosynthetic process///P:GO:0010133//P:proline catabolic process to glutamate///P:GO:0033512//P:L-lysine catabolic process to acetyl-CoA via…	C:GO:0005737//C:cytoplasm	F:GO:0097163//F:sulfur carrier activity///F:GO:0016740//F:transferase activity	ko04122//Sulfur relay system	7-cyano-7-deazaguanine/7-aminomethyl-7-deazaguanine transporter	P:GO:1990397//P:queuosine salvage///P:GO:0055085//P:transmembrane transport	C:GO:0005886//C:plasma membrane	F:GO:0022857//F:transmembrane transporter activity		OmpA family lipoprotein		C:GO:0009279//C:cell outer membrane
ETPO_00020	ETPO_00020	7-cyano-7-deazaguanine/7-aminomethyl-7-deazaguanine transporter	+	ETPO_00019	ETPO_00021	-	+	Divergent	Tandem	194	280	3.1179	0.0005399	2.06587	0.0334441	-0.881361	0.818555	-1.14518	0.82033	1.07386	0.714392	1.1384	0.76168	NA	NA	NA	NA	NA	NA	NA	NA	NA	NA	NA	NA	P:GO:1990397//P:queuosine salvage///P:GO:0055085//P:transmembrane transport	C:GO:0005886//C:plasma membrane	F:GO:0022857//F:transmembrane transporter activity		sulfurtransferase TusA	P:GO:0006094//P:gluconeogenesis///P:GO:0006097//P:glyoxylate cycle///P:GO:0006119//P:oxidative phosphorylation///P:GO:0006189//P:'de novo' IMP biosynthetic process///P:GO:0009089//P:lysine biosynthetic process via diaminopimelate///P:GO:0009231//P:riboflavin biosynthetic process///P:GO:0010133//P:proline catabolic process to glutamate///P:GO:0033512//P:L-lysine catabolic process to acetyl-CoA via…	C:GO:0005737//C:cytoplasm	F:GO:0097163//F:sulfur carrier activity///F:GO:0016740//F:transferase activity	ko04122//Sulfur relay system	glycoside hydrolase family 3 protein	P:GO:0005975//P:carbohydrate metabolic process		F:GO:0102148//F:N-acetyl-beta-D-galactosaminidase activity///F:GO:0102483//F:scopolin beta-glucosidase activity///F:GO:0004563//F:beta-N-acetylhexosaminidase activity///F:GO:0008422//F:beta-glucosidase activity	ko01100//Metabolic pathways///ko01110//Biosynthesis of secondary metabolites///ko00460//Cyanoamino acid metabolism///ko00500//Starch and sucrose metabolism///ko00940//Phenylpropanoid biosynthesis
ETPO_00021	ETPO_00021	glycoside hydrolase family 3 protein	+	ETPO_00020	ETPO_00022	+	+	Tandem	Tandem	108	194	1.07386	0.714392	1.1384	0.76168	3.1179	0.0005399	2.06587	0.0334441	0.905518	0.182345	1.30565	0.0530306	NA	NA	NA	NA	NA	NA	NA	NA	NA	NA	NA	NA	P:GO:0005975//P:carbohydrate metabolic process		F:GO:0102148//F:N-acetyl-beta-D-galactosaminidase activity///F:GO:0102483//F:scopolin beta-glucosidase activity///F:GO:0004563//F:beta-N-acetylhexosaminidase activity///F:GO:0008422//F:beta-glucosidase activity	ko01100//Metabolic pathways///ko01110//Biosynthesis of secondary metabolites///ko00460//Cyanoamino acid metabolism///ko00500//Starch and sucrose metabolism///ko00940//Phenylpropanoid biosynthesis	7-cyano-7-deazaguanine/7-aminomethyl-7-deazaguanine transporter	P:GO:1990397//P:queuosine salvage///P:GO:0055085//P:transmembrane transport	C:GO:0005886//C:plasma membrane	F:GO:0022857//F:transmembrane transporter activity		GNAT family N-acetyltransferase			F:GO:0016407//F:acetyltransferase activity
ETPO_00022	ETPO_00022	GNAT family N-acetyltransferase	+	ETPO_00021	ETPO_00023	+	+	Tandem	Tandem	2	108	0.905518	0.182345	1.30565	0.0530306	1.07386	0.714392	1.1384	0.76168	0.480493	0.498148	1.52792	0.0101676	NA	NA	NA	NA	NA	NA	NA	NA	NA	NA	NA	NA			F:GO:0016407//F:acetyltransferase activity		glycoside hydrolase family 3 protein	P:GO:0005975//P:carbohydrate metabolic process		F:GO:0102148//F:N-acetyl-beta-D-galactosaminidase activity///F:GO:0102483//F:scopolin beta-glucosidase activity///F:GO:0004563//F:beta-N-acetylhexosaminidase activity///F:GO:0008422//F:beta-glucosidase activity	ko01100//Metabolic pathways///ko01110//Biosynthesis of secondary metabolites///ko00460//Cyanoamino acid metabolism///ko00500//Starch and sucrose metabolism///ko00940//Phenylpropanoid biosynthesis	GNAT family N-acetyltransferase			F:GO:0016407//F:acetyltransferase activity
ETPO_00023	ETPO_00023	GNAT family N-acetyltransferase	+	ETPO_00022	ETPO_00024	+	+	Tandem	Tandem	77	2	0.480493	0.498148	1.52792	0.0101676	0.905518	0.182345	1.30565	0.0530306	0.706749	0.0824377	1.19539	0.001937	NA	NA	NA	NA	NA	NA	NA	NA	NA	NA	NA	NA			F:GO:0016407//F:acetyltransferase activity		GNAT family N-acetyltransferase			F:GO:0016407//F:acetyltransferase activity		DcrB protein		C:GO:0005886//C:plasma membrane
ETPO_00024	ETPO_00024	DcrB protein	+	ETPO_00023	ETPO_00025	+	-	Tandem	Convergent	22	77	0.706749	0.0824377	1.19539	0.001937	0.480493	0.498148	1.52792	0.0101676	0.917982	0.41949	0.112278	0.984702	NA	NA	NA	NA	NA	NA	NA	NA	-1.29839	0.180877	0.103497	0.853044		C:GO:0005886//C:plasma membrane			GNAT family N-acetyltransferase			F:GO:0016407//F:acetyltransferase activity		AsmA family protein
ETPO_00025	ETPO_00025	AsmA family protein	-	ETPO_00026	ETPO_00024	-	+	Tandem	Convergent	22	199	0.917982	0.41949	0.112278	0.984702	0.572408	0.8621	-0.45847	0.935188	0.706749	0.0824377	1.19539	0.001937	-1.29839	0.180877	0.103497	0.853044	NA	NA	NA	NA	NA	NA	NA	NA					uracil-xanthine permease	P:GO:0055085//P:transmembrane transport///P:GO:0015851//P:nucleobase transport	C:GO:0005886//C:plasma membrane	F:GO:0015205//F:nucleobase transmembrane transporter activity		DcrB protein		C:GO:0005886//C:plasma membrane
ETPO_00026	uraA1	uracil-xanthine permease	-	ETPO_00027	ETPO_00025	+	-	Divergent	Tandem	199	234	0.572408	0.8621	-0.45847	0.935188	1.83099	0.0005117	1.66745	0.002256	0.917982	0.41949	0.112278	0.984702	NA	NA	NA	NA	NA	NA	NA	NA	-1.29839	0.180877	0.103497	0.853044	P:GO:0055085//P:transmembrane transport///P:GO:0015851//P:nucleobase transport	C:GO:0005886//C:plasma membrane	F:GO:0015205//F:nucleobase transmembrane transporter activity		sodium/glutamate symporter	P:GO:0015813//P:L-glutamate transmembrane transport///P:GO:0006814//P:sodium ion transport	C:GO:0005886//C:plasma membrane	F:GO:0015501//F:glutamate:sodium symporter activity		AsmA family protein
ETPO_00027	gltS	sodium/glutamate symporter	+	ETPO_00026	ETPO_00028	-	-	Divergent	Convergent	17	234	1.83099	0.0005117	1.66745	0.002256	0.572408	0.8621	-0.45847	0.935188	-2.74701	0.301944	-2.56664	0.415921	NA	NA	NA	NA	NA	NA	NA	NA	0.701606	0.399689	0.798967	0.166652	P:GO:0015813//P:L-glutamate transmembrane transport///P:GO:0006814//P:sodium ion transport	C:GO:0005886//C:plasma membrane	F:GO:0015501//F:glutamate:sodium symporter activity		uracil-xanthine permease	P:GO:0055085//P:transmembrane transport///P:GO:0015851//P:nucleobase transport	C:GO:0005886//C:plasma membrane	F:GO:0015205//F:nucleobase transmembrane transporter activity		ATP-dependent DNA helicase RecG	P:GO:0006281//P:DNA repair///P:GO:0006310//P:DNA recombination///P:GO:0032508//P:DNA duplex unwinding		F:GO:0016887//F:ATP hydrolysis activity///F:GO:0003676//F:nucleic acid binding///F:GO:0003678//F:DNA helicase activity///F:GO:0005524//F:ATP binding	ko03440//Homologous recombination
ETPO_00028	recG	ATP-dependent DNA helicase RecG	-	ETPO_00029	ETPO_00027	-	+	Tandem	Convergent	17	2	-2.74701	0.301944	-2.56664	0.415921	-1.22907	0.674592	-1.47541	0.674228	1.83099	0.0005117	1.66745	0.002256	0.701606	0.399689	0.798967	0.166652	NA	NA	NA	NA	NA	NA	NA	NA	P:GO:0006281//P:DNA repair///P:GO:0006310//P:DNA recombination///P:GO:0032508//P:DNA duplex unwinding		F:GO:0016887//F:ATP hydrolysis activity///F:GO:0003676//F:nucleic acid binding///F:GO:0003678//F:DNA helicase activity///F:GO:0005524//F:ATP binding	ko03440//Homologous recombination	tRNA (guanosine(18)-2'-O)-methyltransferase TrmH	P:GO:0002938//P:tRNA guanine ribose methylation		F:GO:0052665//F:tRNA (uracil-2'-O-)-methyltransferase activity///F:GO:0000049//F:tRNA binding///F:GO:0009020//F:tRNA (guanosine-2'-O-)-methyltransferase activity		sodium/glutamate symporter	P:GO:0015813//P:L-glutamate transmembrane transport///P:GO:0006814//P:sodium ion transport	C:GO:0005886//C:plasma membrane	F:GO:0015501//F:glutamate:sodium symporter activity
ETPO_00029	spoU	tRNA (guanosine(18)-2'-O)-methyltransferase TrmH	-	ETPO_00030	ETPO_00028	-	-	Tandem	Tandem	2	39	-1.22907	0.674592	-1.47541	0.674228	-0.749338	0.346876	0.0229364	1	-2.74701	0.301944	-2.56664	0.415921	NA	NA	NA	NA	NA	NA	NA	NA	0.701606	0.399689	0.798967	0.166652	P:GO:0002938//P:tRNA guanine ribose methylation		F:GO:0052665//F:tRNA (uracil-2'-O-)-methyltransferase activity///F:GO:0000049//F:tRNA binding///F:GO:0009020//F:tRNA (guanosine-2'-O-)-methyltransferase activity		bifunctional GTP diphosphokinase/guanosine-3',5'-bis pyrophosphate 3'-pyrophosphohydrolase	P:GO:0016310//P:phosphorylation///P:GO:0015970//P:guanosine tetraphosphate biosynthetic process		F:GO:0016301//F:kinase activity///F:GO:0008728//F:GTP diphosphokinase activity///F:GO:0008893//F:guanosine-3',5'-bis(diphosphate) 3'-diphosphatase activity	ko00230//Purine metabolism	ATP-dependent DNA helicase RecG	P:GO:0006281//P:DNA repair///P:GO:0006310//P:DNA recombination///P:GO:0032508//P:DNA duplex unwinding		F:GO:0016887//F:ATP hydrolysis activity///F:GO:0003676//F:nucleic acid binding///F:GO:0003678//F:DNA helicase activity///F:GO:0005524//F:ATP binding	ko03440//Homologous recombination
ETPO_00030	spoT	bifunctional GTP diphosphokinase/guanosine-3',5'-bis pyrophosphate 3'-pyrophosphohydrolase	-	ETPO_00031	ETPO_00029	-	-	Tandem	Tandem	39	20	-0.749338	0.346876	0.0229364	1	1.10429	0.006411	0.799468	0.0768628	-1.22907	0.674592	-1.47541	0.674228	NA	NA	NA	NA	NA	NA	NA	NA	NA	NA	NA	NA	P:GO:0016310//P:phosphorylation///P:GO:0015970//P:guanosine tetraphosphate biosynthetic process		F:GO:0016301//F:kinase activity///F:GO:0008728//F:GTP diphosphokinase activity///F:GO:0008893//F:guanosine-3',5'-bis(diphosphate) 3'-diphosphatase activity	ko00230//Purine metabolism	DNA-directed RNA polymerase subunit omega	P:GO:0006303//P:double-strand break repair via nonhomologous end joining///P:GO:0007156//P:homophilic cell adhesion via plasma membrane adhesion molecules///P:GO:0007157//P:heterophilic cell-cell adhesion via plasma membrane cell adhesion molecules///P:GO:0009408//P:response to heat///P:GO:0009611//P:response to wounding///P:GO:0036460//P:cellular response to cell envelope stress///P:GO:0042128//…	C:GO:0005730//C:nucleolus///C:GO:0008023//C:transcription elongation factor complex///C:GO:0009986//C:cell surface///C:GO:0000345//C:cytosolic DNA-directed RNA polymerase complex///C:GO:0000781//C:chromosome, telomeric region///C:GO:0000792//C:heterochromatin///C:GO:0005576//C:extracellular region///C:GO:0005677//C:chromatin silencing complex///C:GO:0016323//C:basolateral plasma membrane///C:GO:0…	F:GO:0042803//F:protein homodimerization activity///F:GO:0003690//F:double-stranded DNA binding///F:GO:0003697//F:single-stranded DNA binding///F:GO:0003899//F:DNA-directed 5'-3' RNA polymerase activity///F:GO:0004867//F:serine-type endopeptidase inhibitor activity///F:GO:0031491//F:nucleosome binding///F:GO:0034235//F:GPI anchor binding	ko03020//RNA polymerase///ko00230//Purine metabolism///ko00240//Pyrimidine metabolism///ko01100//Metabolic pathways	tRNA (guanosine(18)-2'-O)-methyltransferase TrmH	P:GO:0002938//P:tRNA guanine ribose methylation		F:GO:0052665//F:tRNA (uracil-2'-O-)-methyltransferase activity///F:GO:0000049//F:tRNA binding///F:GO:0009020//F:tRNA (guanosine-2'-O-)-methyltransferase activity
ETPO_00031	rpoZ	DNA-directed RNA polymerase subunit omega	-	ETPO_00032	ETPO_00030	-	-	Tandem	Tandem	20	55	1.10429	0.006411	0.799468	0.0768628	-0.173822	0.818074	-0.420767	0.582484	-0.749338	0.346876	0.0229364	1	NA	NA	NA	NA	NA	NA	NA	NA	NA	NA	NA	NA	P:GO:0006303//P:double-strand break repair via nonhomologous end joining///P:GO:0007156//P:homophilic cell adhesion via plasma membrane adhesion molecules///P:GO:0007157//P:heterophilic cell-cell adhesion via plasma membrane cell adhesion molecules///P:GO:0009408//P:response to heat///P:GO:0009611//P:response to wounding///P:GO:0036460//P:cellular response to cell envelope stress///P:GO:0042128//…	C:GO:0005730//C:nucleolus///C:GO:0008023//C:transcription elongation factor complex///C:GO:0009986//C:cell surface///C:GO:0000345//C:cytosolic DNA-directed RNA polymerase complex///C:GO:0000781//C:chromosome, telomeric region///C:GO:0000792//C:heterochromatin///C:GO:0005576//C:extracellular region///C:GO:0005677//C:chromatin silencing complex///C:GO:0016323//C:basolateral plasma membrane///C:GO:0…	F:GO:0042803//F:protein homodimerization activity///F:GO:0003690//F:double-stranded DNA binding///F:GO:0003697//F:single-stranded DNA binding///F:GO:0003899//F:DNA-directed 5'-3' RNA polymerase activity///F:GO:0004867//F:serine-type endopeptidase inhibitor activity///F:GO:0031491//F:nucleosome binding///F:GO:0034235//F:GPI anchor binding	ko03020//RNA polymerase///ko00230//Purine metabolism///ko00240//Pyrimidine metabolism///ko01100//Metabolic pathways	guanylate kinase	P:GO:0016310//P:phosphorylation///P:GO:0046037//P:GMP metabolic process///P:GO:0046710//P:GDP metabolic process	C:GO:0005737//C:cytoplasm	F:GO:0004385//F:guanylate kinase activity///F:GO:0005524//F:ATP binding	ko00230//Purine metabolism///ko01100//Metabolic pathways	bifunctional GTP diphosphokinase/guanosine-3',5'-bis pyrophosphate 3'-pyrophosphohydrolase	P:GO:0016310//P:phosphorylation///P:GO:0015970//P:guanosine tetraphosphate biosynthetic process		F:GO:0016301//F:kinase activity///F:GO:0008728//F:GTP diphosphokinase activity///F:GO:0008893//F:guanosine-3',5'-bis(diphosphate) 3'-diphosphatase activity	ko00230//Purine metabolism
ETPO_00032	gmk	guanylate kinase	-	ETPO_00033	ETPO_00031	-	-	Tandem	Tandem	55	121	-0.173822	0.818074	-0.420767	0.582484	2.55229	0.366038	-6.20378	0.125223	1.10429	0.006411	0.799468	0.0768628	NA	NA	NA	NA	NA	NA	NA	NA	NA	NA	NA	NA	P:GO:0016310//P:phosphorylation///P:GO:0046037//P:GMP metabolic process///P:GO:0046710//P:GDP metabolic process	C:GO:0005737//C:cytoplasm	F:GO:0004385//F:guanylate kinase activity///F:GO:0005524//F:ATP binding	ko00230//Purine metabolism///ko01100//Metabolic pathways	trimeric intracellular cation channel family protein		C:GO:0005886//C:plasma membrane			DNA-directed RNA polymerase subunit omega	P:GO:0006303//P:double-strand break repair via nonhomologous end joining///P:GO:0007156//P:homophilic cell adhesion via plasma membrane adhesion molecules///P:GO:0007157//P:heterophilic cell-cell adhesion via plasma membrane cell adhesion molecules///P:GO:0009408//P:response to heat///P:GO:0009611//P:response to wounding///P:GO:0036460//P:cellular response to cell envelope stress///P:GO:0042128//…	C:GO:0005730//C:nucleolus///C:GO:0008023//C:transcription elongation factor complex///C:GO:0009986//C:cell surface///C:GO:0000345//C:cytosolic DNA-directed RNA polymerase complex///C:GO:0000781//C:chromosome, telomeric region///C:GO:0000792//C:heterochromatin///C:GO:0005576//C:extracellular region///C:GO:0005677//C:chromatin silencing complex///C:GO:0016323//C:basolateral plasma membrane///C:GO:0…	F:GO:0042803//F:protein homodimerization activity///F:GO:0003690//F:double-stranded DNA binding///F:GO:0003697//F:single-stranded DNA binding///F:GO:0003899//F:DNA-directed 5'-3' RNA polymerase activity///F:GO:0004867//F:serine-type endopeptidase inhibitor activity///F:GO:0031491//F:nucleosome binding///F:GO:0034235//F:GPI anchor binding	ko03020//RNA polymerase///ko00230//Purine metabolism///ko00240//Pyrimidine metabolism///ko01100//Metabolic pathways
ETPO_00033	ETPO_00033	trimeric intracellular cation channel family protein	-	ETPO_00034	ETPO_00032	+	-	Divergent	Tandem	121	1096	2.55229	0.366038	-6.20378	0.125223	2.60053	1.341e-11	1.93067	7.318e-07	-0.173822	0.818074	-0.420767	0.582484	NA	NA	NA	NA	NA	NA	NA	NA	NA	NA	NA	NA		C:GO:0005886//C:plasma membrane			Uncharacterised protein	P:GO:0098869//P:cellular oxidant detoxification		F:GO:0004601//F:peroxidase activity		guanylate kinase	P:GO:0016310//P:phosphorylation///P:GO:0046037//P:GMP metabolic process///P:GO:0046710//P:GDP metabolic process	C:GO:0005737//C:cytoplasm	F:GO:0004385//F:guanylate kinase activity///F:GO:0005524//F:ATP binding	ko00230//Purine metabolism///ko01100//Metabolic pathways
ETPO_00034	ETPO_00034	Uncharacterised protein	+	ETPO_00033	ETPO_00035	-	+	Divergent	Tandem	7	1096	2.60053	1.341e-11	1.93067	7.318e-07	2.55229	0.366038	-6.20378	0.125223	2.00379	2.873e-07	1.58022	8.882e-05	NA	NA	NA	NA	NA	NA	NA	NA	NA	NA	NA	NA	P:GO:0098869//P:cellular oxidant detoxification		F:GO:0004601//F:peroxidase activity		trimeric intracellular cation channel family protein		C:GO:0005886//C:plasma membrane			ImmA/IrrE family metallo-endopeptidase			F:GO:0003677//F:DNA binding
ETPO_00035	ETPO_00035	ImmA/IrrE family metallo-endopeptidase	+	ETPO_00034	ETPO_00036	+	-	Tandem	Convergent	42	7	2.00379	2.873e-07	1.58022	8.882e-05	2.60053	1.341e-11	1.93067	7.318e-07	-1.95198	0.0243431	-0.697263	0.571236	NA	NA	NA	NA	NA	NA	NA	NA	3.97792	0.00671202	3.33564	0.00893348			F:GO:0003677//F:DNA binding		Uncharacterised protein	P:GO:0098869//P:cellular oxidant detoxification		F:GO:0004601//F:peroxidase activity		DEAD/DEAH box helicase family protein	P:GO:0005975//P:carbohydrate metabolic process		F:GO:0016787//F:hydrolase activity///F:GO:0003677//F:DNA binding///F:GO:0004386//F:helicase activity///F:GO:0005524//F:ATP binding
ETPO_00036	ETPO_00036	DEAD/DEAH box helicase family protein	-	ETPO_00037	ETPO_00035	-	+	Tandem	Convergent	42	189	-1.95198	0.0243431	-0.697263	0.571236	3.27099	0.491098	2.09276	0.750806	2.00379	2.873e-07	1.58022	8.882e-05	3.97792	0.00671202	3.33564	0.00893348	NA	NA	NA	NA	NA	NA	NA	NA	P:GO:0005975//P:carbohydrate metabolic process		F:GO:0016787//F:hydrolase activity///F:GO:0003677//F:DNA binding///F:GO:0004386//F:helicase activity///F:GO:0005524//F:ATP binding		Uncharacterised protein					ImmA/IrrE family metallo-endopeptidase			F:GO:0003677//F:DNA binding
ETPO_00037	ETPO_00037	Uncharacterised protein	-	ETPO_00038	ETPO_00036	-	-	Tandem	Tandem	189	101	3.27099	0.491098	2.09276	0.750806	-1.47673	0.74199	-3.30324	0.49931	-1.95198	0.0243431	-0.697263	0.571236	NA	NA	NA	NA	NA	NA	NA	NA	3.97792	0.00671202	3.33564	0.00893348					AAA family ATPase			F:GO:0005524//F:ATP binding		DEAD/DEAH box helicase family protein	P:GO:0005975//P:carbohydrate metabolic process		F:GO:0016787//F:hydrolase activity///F:GO:0003677//F:DNA binding///F:GO:0004386//F:helicase activity///F:GO:0005524//F:ATP binding
ETPO_00038	istB2_1	AAA family ATPase	-	ETPO_00039	ETPO_00037	-	-	Tandem	Tandem	101	0	-1.47673	0.74199	-3.30324	0.49931	-0.203623	0.969446	0.011107	1	3.27099	0.491098	2.09276	0.750806	NA	NA	NA	NA	NA	NA	NA	NA	NA	NA	NA	NA			F:GO:0005524//F:ATP binding		IS21 family transposase	P:GO:0015074//P:DNA integration///P:GO:0032196//P:transposition///P:GO:0006310//P:DNA recombination		F:GO:0000150//F:DNA strand exchange activity///F:GO:0003677//F:DNA binding		Uncharacterised protein
ETPO_00039	ETPO_00039	IS21 family transposase	-	ETPO_00040	ETPO_00038	-	-	Tandem	Tandem	0	64	-0.203623	0.969446	0.011107	1	5.49762	0.22526	5.01644	0.346168	-1.47673	0.74199	-3.30324	0.49931	NA	NA	NA	NA	NA	NA	NA	NA	NA	NA	NA	NA	P:GO:0015074//P:DNA integration///P:GO:0032196//P:transposition///P:GO:0006310//P:DNA recombination		F:GO:0000150//F:DNA strand exchange activity///F:GO:0003677//F:DNA binding		Uncharacterised protein					AAA family ATPase			F:GO:0005524//F:ATP binding
ETPO_00040	ETPO_00040	Uncharacterised protein	-	ETPO_00041	ETPO_00039	-	-	Tandem	Tandem	64	358	5.49762	0.22526	5.01644	0.346168	0.407583	0.862689	0.76096	0.784478	-0.203623	0.969446	0.011107	1	NA	NA	NA	NA	NA	NA	NA	NA	NA	NA	NA	NA					Uncharacterised protein					IS21 family transposase	P:GO:0015074//P:DNA integration///P:GO:0032196//P:transposition///P:GO:0006310//P:DNA recombination		F:GO:0000150//F:DNA strand exchange activity///F:GO:0003677//F:DNA binding
ETPO_00041	ETPO_00041	Uncharacterised protein	-	ETPO_00042	ETPO_00040	-	-	Tandem	Tandem	358	150	0.407583	0.862689	0.76096	0.784478	0	1	0	1	5.49762	0.22526	5.01644	0.346168	NA	NA	NA	NA	NA	NA	NA	NA	NA	NA	NA	NA					AlpA family transcriptional regulator					Uncharacterised protein
ETPO_00042	ETPO_00042	AlpA family transcriptional regulator	-	ETPO_00043	ETPO_00041	+	-	Divergent	Tandem	150	189	0	1	0	1	3.05909	0.150101	2.08387	0.436939	0.407583	0.862689	0.76096	0.784478	NA	NA	NA	NA	NA	NA	NA	NA	NA	NA	NA	NA					Uncharacterised protein					Uncharacterised protein
ETPO_00043	ETPO_00043	Uncharacterised protein	+	ETPO_00042	ETPO_00044	-	-	Divergent	Convergent	-3	189	3.05909	0.150101	2.08387	0.436939	0	1	0	1	-4.31708	0.255233	-4.31708	0.323234	NA	NA	NA	NA	NA	NA	NA	NA	NA	NA	NA	NA					AlpA family transcriptional regulator					tyrosine-type recombinase/integrase	P:GO:0006310//P:DNA recombination///P:GO:0015074//P:DNA integration		F:GO:0003677//F:DNA binding
ETPO_00044	ETPO_00044	tyrosine-type recombinase/integrase	-	ETPO_00045	ETPO_00043	-	+	Tandem	Convergent	-3	43	-4.31708	0.255233	-4.31708	0.323234	-4.15555	0.312876	-4.15555	0.389233	3.05909	0.150101	2.08387	0.436939	NA	NA	NA	NA	NA	NA	NA	NA	NA	NA	NA	NA	P:GO:0006310//P:DNA recombination///P:GO:0015074//P:DNA integration		F:GO:0003677//F:DNA binding		DNA repair protein RadC	P:GO:0006508//P:proteolysis		F:GO:0008237//F:metallopeptidase activity///F:GO:0046872//F:metal ion binding		Uncharacterised protein
ETPO_00045	radC1	DNA repair protein RadC	-	ETPO_00046	ETPO_00044	-	-	Tandem	Tandem	43	-13	-4.15555	0.312876	-4.15555	0.389233	-3.79856	0.493762	1.6029	0.784478	-4.31708	0.255233	-4.31708	0.323234	NA	NA	NA	NA	NA	NA	NA	NA	NA	NA	NA	NA	P:GO:0006508//P:proteolysis		F:GO:0008237//F:metallopeptidase activity///F:GO:0046872//F:metal ion binding		Uncharacterised protein					tyrosine-type recombinase/integrase	P:GO:0006310//P:DNA recombination///P:GO:0015074//P:DNA integration		F:GO:0003677//F:DNA binding
ETPO_00046	ETPO_00046	Uncharacterised protein	-	ETPO_00047	ETPO_00045	-	-	Tandem	Tandem	-13	74	-3.79856	0.493762	1.6029	0.784478	6.41701	0.225146	3.42237	0.645369	-4.15555	0.312876	-4.15555	0.389233	NA	NA	NA	NA	NA	NA	NA	NA	NA	NA	NA	NA					DUF2787 domain-containing protein					DNA repair protein RadC	P:GO:0006508//P:proteolysis		F:GO:0008237//F:metallopeptidase activity///F:GO:0046872//F:metal ion binding
ETPO_00047	ETPO_00047	DUF2787 domain-containing protein	-	ETPO_00048	ETPO_00046	-	-	Tandem	Tandem	74	382	6.41701	0.225146	3.42237	0.645369	2.57736	0.004568	2.18363	0.0223371	-3.79856	0.493762	1.6029	0.784478	NA	NA	NA	NA	NA	NA	NA	NA	NA	NA	NA	NA					phage protein			F:GO:0003677//F:DNA binding		Uncharacterised protein
ETPO_00048	ETPO_00048	phage protein	-	ETPO_00049	ETPO_00047	+	-	Divergent	Tandem	382	389	2.57736	0.004568	2.18363	0.0223371	-4.05798	0.312876	-4.05798	0.388695	6.41701	0.225146	3.42237	0.645369	NA	NA	NA	NA	NA	NA	NA	NA	NA	NA	NA	NA			F:GO:0003677//F:DNA binding		Uncharacterised protein					DUF2787 domain-containing protein
ETPO_00049	ETPO_00049	Uncharacterised protein	+	ETPO_00048	ETPO_00050	-	+	Divergent	Tandem	14	389	-4.05798	0.312876	-4.05798	0.388695	2.57736	0.004568	2.18363	0.0223371	-2.6044	0.76343	-2.6044	0.825123	NA	NA	NA	NA	NA	NA	NA	NA	NA	NA	NA	NA					phage protein			F:GO:0003677//F:DNA binding		poly-beta-1,6 N-acetyl-D-glucosamine synthase	P:GO:0043708//P:cell adhesion involved in biofilm formation	C:GO:0016020//C:membrane///C:GO:0005886//C:plasma membrane///C:GO:0016020//C:membrane	F:GO:0016740//F:transferase activity///F:GO:0016757//F:glycosyltransferase activity///F:GO:0008375//F:acetylglucosaminyltransferase activity
ETPO_00050	ETPO_00050	poly-beta-1,6 N-acetyl-D-glucosamine synthase	+	ETPO_00049	ETPO_00051	+	+	Tandem	Tandem	67	14	-2.6044	0.76343	-2.6044	0.825123	-4.05798	0.312876	-4.05798	0.388695	0	1	0	1	NA	NA	NA	NA	NA	NA	NA	NA	NA	NA	NA	NA	P:GO:0043708//P:cell adhesion involved in biofilm formation	C:GO:0016020//C:membrane///C:GO:0005886//C:plasma membrane///C:GO:0016020//C:membrane	F:GO:0016740//F:transferase activity///F:GO:0016757//F:glycosyltransferase activity///F:GO:0008375//F:acetylglucosaminyltransferase activity		Uncharacterised protein					WxL domain-containing protein
ETPO_00051	ETPO_00051	WxL domain-containing protein	+	ETPO_00050	ETPO_00052	+	+	Tandem	Tandem	183	67	0	1	0	1	-2.6044	0.76343	-2.6044	0.825123	-1.75386	1	3.23663	0.584805	NA	NA	NA	NA	NA	NA	NA	NA	NA	NA	NA	NA					poly-beta-1,6 N-acetyl-D-glucosamine synthase	P:GO:0043708//P:cell adhesion involved in biofilm formation	C:GO:0016020//C:membrane///C:GO:0005886//C:plasma membrane///C:GO:0016020//C:membrane	F:GO:0016740//F:transferase activity///F:GO:0016757//F:glycosyltransferase activity///F:GO:0008375//F:acetylglucosaminyltransferase activity		Uncharacterised protein
ETPO_00052	ETPO_00052	Uncharacterised protein	+	ETPO_00051	ETPO_00053	+	+	Tandem	Tandem	41	183	-1.75386	1	3.23663	0.584805	0	1	0	1	-5.11478	0.312876	1.60812	0.762175	NA	NA	NA	NA	NA	NA	NA	NA	NA	NA	NA	NA					WxL domain-containing protein					acyl-CoA dehydrogenase
ETPO_00053	ETPO_00053	acyl-CoA dehydrogenase	+	ETPO_00052	ETPO_00054	+	-	Tandem	Convergent	58	41	-5.11478	0.312876	1.60812	0.762175	-1.75386	1	3.23663	0.584805	-1.2441	0.558393	0.620408	0.848061	NA	NA	NA	NA	NA	NA	NA	NA	NA	NA	NA	NA					Uncharacterised protein					restriction endonuclease
ETPO_00054	ETPO_00054	restriction endonuclease	-	ETPO_00055	ETPO_00053	-	+	Tandem	Convergent	58	46	-1.2441	0.558393	0.620408	0.848061	1.09918	0.300524	1.03093	0.41629	-5.11478	0.312876	1.60812	0.762175	NA	NA	NA	NA	NA	NA	NA	NA	NA	NA	NA	NA					tyrosine-type recombinase/integrase	P:GO:0044826//P:viral genome integration into host DNA///P:GO:0046718//P:viral entry into host cell///P:GO:0075713//P:establishment of integrated proviral latency///P:GO:0006310//P:DNA recombination///P:GO:0015074//P:DNA integration		F:GO:0003677//F:DNA binding		acyl-CoA dehydrogenase
ETPO_00055	ETPO_00055	tyrosine-type recombinase/integrase	-	ETPO_00056	ETPO_00054	-	-	Tandem	Tandem	46	199	1.09918	0.300524	1.03093	0.41629	-1.56352	0.002053	-1.37567	0.009577	-1.2441	0.558393	0.620408	0.848061	NA	NA	NA	NA	NA	NA	NA	NA	NA	NA	NA	NA	P:GO:0044826//P:viral genome integration into host DNA///P:GO:0046718//P:viral entry into host cell///P:GO:0075713//P:establishment of integrated proviral latency///P:GO:0006310//P:DNA recombination///P:GO:0015074//P:DNA integration		F:GO:0003677//F:DNA binding		YicC family protein					restriction endonuclease
ETPO_00056	ETPO_00056	YicC family protein	-	ETPO_00057	ETPO_00055	+	-	Divergent	Tandem	199	133	-1.56352	0.002053	-1.37567	0.009577	0.645691	0.322987	0.231962	0.836923	1.09918	0.300524	1.03093	0.41629	NA	NA	NA	NA	NA	NA	NA	NA	NA	NA	NA	NA					Ribonuclease PH	P:GO:0008033//P:tRNA processing///P:GO:0016075//P:rRNA catabolic process///P:GO:0090503//P:RNA phosphodiester bond hydrolysis, exonucleolytic///P:GO:0006364//P:rRNA processing		F:GO:0009022//F:phosphate-dependent exonuclease activity///F:GO:0000049//F:tRNA binding///F:GO:0000175//F:3'-5'-RNA exonuclease activity		tyrosine-type recombinase/integrase	P:GO:0044826//P:viral genome integration into host DNA///P:GO:0046718//P:viral entry into host cell///P:GO:0075713//P:establishment of integrated proviral latency///P:GO:0006310//P:DNA recombination///P:GO:0015074//P:DNA integration		F:GO:0003677//F:DNA binding
ETPO_00057	rph	Ribonuclease PH	+	ETPO_00056	ETPO_00058	-	+	Divergent	Tandem	83	133	0.645691	0.322987	0.231962	0.836923	-1.56352	0.002053	-1.37567	0.009577	-1.33207	0.450976	-2.12172	0.258911	NA	NA	NA	NA	NA	NA	NA	NA	NA	NA	NA	NA	P:GO:0008033//P:tRNA processing///P:GO:0016075//P:rRNA catabolic process///P:GO:0090503//P:RNA phosphodiester bond hydrolysis, exonucleolytic///P:GO:0006364//P:rRNA processing		F:GO:0009022//F:phosphate-dependent exonuclease activity///F:GO:0000049//F:tRNA binding///F:GO:0000175//F:3'-5'-RNA exonuclease activity		YicC family protein					orotate phosphoribosyltransferase	P:GO:0044205//P:'de novo' UMP biosynthetic process		F:GO:0000287//F:magnesium ion binding///F:GO:0004588//F:orotate phosphoribosyltransferase activity	ko00240//Pyrimidine metabolism///ko01100//Metabolic pathways
ETPO_00058	pyrE	orotate phosphoribosyltransferase	+	ETPO_00057	ETPO_00059	+	-	Tandem	Convergent	38	83	-1.33207	0.450976	-2.12172	0.258911	0.645691	0.322987	0.231962	0.836923	0.746658	0.548059	0.991232	0.475902	NA	NA	NA	NA	NA	NA	NA	NA	-1.31251	0.176588	0.267471	0.605281	P:GO:0044205//P:'de novo' UMP biosynthetic process		F:GO:0000287//F:magnesium ion binding///F:GO:0004588//F:orotate phosphoribosyltransferase activity	ko00240//Pyrimidine metabolism///ko01100//Metabolic pathways	Ribonuclease PH	P:GO:0008033//P:tRNA processing///P:GO:0016075//P:rRNA catabolic process///P:GO:0090503//P:RNA phosphodiester bond hydrolysis, exonucleolytic///P:GO:0006364//P:rRNA processing		F:GO:0009022//F:phosphate-dependent exonuclease activity///F:GO:0000049//F:tRNA binding///F:GO:0000175//F:3'-5'-RNA exonuclease activity		nucleoid occlusion factor SlmA	P:GO:0010974//P:negative regulation of division septum assembly	C:GO:0043590//C:bacterial nucleoid///C:GO:0005737//C:cytoplasm	F:GO:0043565//F:sequence-specific DNA binding
ETPO_00059	slmA	nucleoid occlusion factor SlmA	-	ETPO_00060	ETPO_00058	-	+	Tandem	Convergent	38	106	0.746658	0.548059	0.991232	0.475902	-0.0703746	0.995619	0.525622	0.82814	-1.33207	0.450976	-2.12172	0.258911	-1.31251	0.176588	0.267471	0.605281	NA	NA	NA	NA	NA	NA	NA	NA	P:GO:0010974//P:negative regulation of division septum assembly	C:GO:0043590//C:bacterial nucleoid///C:GO:0005737//C:cytoplasm	F:GO:0043565//F:sequence-specific DNA binding		dUTP diphosphatase	P:GO:0046081//P:dUTP catabolic process///P:GO:0006226//P:dUMP biosynthetic process		F:GO:0000287//F:magnesium ion binding///F:GO:0004170//F:dUTP diphosphatase activity	ko00240//Pyrimidine metabolism///ko00983//Drug metabolism - other enzymes///ko01100//Metabolic pathways	orotate phosphoribosyltransferase	P:GO:0044205//P:'de novo' UMP biosynthetic process		F:GO:0000287//F:magnesium ion binding///F:GO:0004588//F:orotate phosphoribosyltransferase activity	ko00240//Pyrimidine metabolism///ko01100//Metabolic pathways
ETPO_00060	dut	dUTP diphosphatase	-	ETPO_00061	ETPO_00059	-	-	Tandem	Tandem	106	-22	-0.0703746	0.995619	0.525622	0.82814	0.330153	0.73165	-0.127098	0.946618	0.746658	0.548059	0.991232	0.475902	NA	NA	NA	NA	NA	NA	NA	NA	-1.31251	0.176588	0.267471	0.605281	P:GO:0046081//P:dUTP catabolic process///P:GO:0006226//P:dUMP biosynthetic process		F:GO:0000287//F:magnesium ion binding///F:GO:0004170//F:dUTP diphosphatase activity	ko00240//Pyrimidine metabolism///ko00983//Drug metabolism - other enzymes///ko01100//Metabolic pathways	bifunctional phosphopantothenoylcysteine decarboxylase/phosphopantothenate--cysteine ligase CoaBC	P:GO:0015937//P:coenzyme A biosynthetic process///P:GO:0015941//P:pantothenate catabolic process		F:GO:0046872//F:metal ion binding///F:GO:0004632//F:phosphopantothenate--cysteine ligase activity///F:GO:0004633//F:phosphopantothenoylcysteine decarboxylase activity///F:GO:0010181//F:FMN binding	ko00770//Pantothenate and CoA biosynthesis///ko01100//Metabolic pathways	nucleoid occlusion factor SlmA	P:GO:0010974//P:negative regulation of division septum assembly	C:GO:0043590//C:bacterial nucleoid///C:GO:0005737//C:cytoplasm	F:GO:0043565//F:sequence-specific DNA binding
ETPO_00061	dfp	bifunctional phosphopantothenoylcysteine decarboxylase/phosphopantothenate--cysteine ligase CoaBC	-	ETPO_00062	ETPO_00060	+	-	Divergent	Tandem	-22	145	0.330153	0.73165	-0.127098	0.946618	-0.457161	0.810725	-0.690731	0.762009	-0.0703746	0.995619	0.525622	0.82814	NA	NA	NA	NA	NA	NA	NA	NA	NA	NA	NA	NA	P:GO:0015937//P:coenzyme A biosynthetic process///P:GO:0015941//P:pantothenate catabolic process		F:GO:0046872//F:metal ion binding///F:GO:0004632//F:phosphopantothenate--cysteine ligase activity///F:GO:0004633//F:phosphopantothenoylcysteine decarboxylase activity///F:GO:0010181//F:FMN binding	ko00770//Pantothenate and CoA biosynthesis///ko01100//Metabolic pathways	DNA repair protein RadC	P:GO:0006508//P:proteolysis		F:GO:0008237//F:metallopeptidase activity///F:GO:0046872//F:metal ion binding		dUTP diphosphatase	P:GO:0046081//P:dUTP catabolic process///P:GO:0006226//P:dUMP biosynthetic process		F:GO:0000287//F:magnesium ion binding///F:GO:0004170//F:dUTP diphosphatase activity	ko00240//Pyrimidine metabolism///ko00983//Drug metabolism - other enzymes///ko01100//Metabolic pathways
ETPO_00062	radC2	DNA repair protein RadC	+	ETPO_00061	ETPO_00063	-	+	Divergent	Tandem	239	145	-0.457161	0.810725	-0.690731	0.762009	0.330153	0.73165	-0.127098	0.946618	-0.297489	0.548283	-0.556775	0.259423	NA	NA	NA	NA	NA	NA	NA	NA	NA	NA	NA	NA	P:GO:0006508//P:proteolysis		F:GO:0008237//F:metallopeptidase activity///F:GO:0046872//F:metal ion binding		bifunctional phosphopantothenoylcysteine decarboxylase/phosphopantothenate--cysteine ligase CoaBC	P:GO:0015937//P:coenzyme A biosynthetic process///P:GO:0015941//P:pantothenate catabolic process		F:GO:0046872//F:metal ion binding///F:GO:0004632//F:phosphopantothenate--cysteine ligase activity///F:GO:0004633//F:phosphopantothenoylcysteine decarboxylase activity///F:GO:0010181//F:FMN binding	ko00770//Pantothenate and CoA biosynthesis///ko01100//Metabolic pathways	50S ribosomal protein L28	P:GO:0006412//P:translation	C:GO:1990904//C:ribonucleoprotein complex///C:GO:0005840//C:ribosome	F:GO:0003735//F:structural constituent of ribosome	ko03010//Ribosome
ETPO_00063	rpmB	50S ribosomal protein L28	+	ETPO_00062	ETPO_00064	+	+	Tandem	Tandem	12	239	-0.297489	0.548283	-0.556775	0.259423	-0.457161	0.810725	-0.690731	0.762009	0.498868	0.312876	-0.164236	0.846424	NA	NA	NA	NA	NA	NA	NA	NA	NA	NA	NA	NA	P:GO:0006412//P:translation	C:GO:1990904//C:ribonucleoprotein complex///C:GO:0005840//C:ribosome	F:GO:0003735//F:structural constituent of ribosome	ko03010//Ribosome	DNA repair protein RadC	P:GO:0006508//P:proteolysis		F:GO:0008237//F:metallopeptidase activity///F:GO:0046872//F:metal ion binding		50S ribosomal protein L33	P:GO:0046677//P:response to antibiotic///P:GO:0006629//P:lipid metabolic process///P:GO:0007565//P:female pregnancy///P:GO:0000027//P:ribosomal large subunit assembly///P:GO:0002181//P:cytoplasmic translation	C:GO:0022625//C:cytosolic large ribosomal subunit///C:GO:0005768//C:endosome///C:GO:0005788//C:endoplasmic reticulum lumen///C:GO:0005789//C:endoplasmic reticulum membrane///C:GO:0005794//C:Golgi apparatus///C:GO:0005886//C:plasma membrane///C:GO:0019031//C:viral envelope	F:GO:0003735//F:structural constituent of ribosome///F:GO:0004065//F:arylsulfatase activity///F:GO:0046872//F:metal ion binding///F:GO:0004828//F:serine-tRNA ligase activity///F:GO:0005525//F:GTP binding///F:GO:0015042//F:trypanothione-disulfide reductase activity///F:GO:0000049//F:tRNA binding	ko03010//Ribosome
ETPO_00064	rpmG	50S ribosomal protein L33	+	ETPO_00063	ETPO_00065	+	+	Tandem	Tandem	92	12	0.498868	0.312876	-0.164236	0.846424	-0.297489	0.548283	-0.556775	0.259423	1.79335	0.0846863	0.900325	0.524969	NA	NA	NA	NA	NA	NA	NA	NA	NA	NA	NA	NA	P:GO:0046677//P:response to antibiotic///P:GO:0006629//P:lipid metabolic process///P:GO:0007565//P:female pregnancy///P:GO:0000027//P:ribosomal large subunit assembly///P:GO:0002181//P:cytoplasmic translation	C:GO:0022625//C:cytosolic large ribosomal subunit///C:GO:0005768//C:endosome///C:GO:0005788//C:endoplasmic reticulum lumen///C:GO:0005789//C:endoplasmic reticulum membrane///C:GO:0005794//C:Golgi apparatus///C:GO:0005886//C:plasma membrane///C:GO:0019031//C:viral envelope	F:GO:0003735//F:structural constituent of ribosome///F:GO:0004065//F:arylsulfatase activity///F:GO:0046872//F:metal ion binding///F:GO:0004828//F:serine-tRNA ligase activity///F:GO:0005525//F:GTP binding///F:GO:0015042//F:trypanothione-disulfide reductase activity///F:GO:0000049//F:tRNA binding	ko03010//Ribosome	50S ribosomal protein L28	P:GO:0006412//P:translation	C:GO:1990904//C:ribonucleoprotein complex///C:GO:0005840//C:ribosome	F:GO:0003735//F:structural constituent of ribosome	ko03010//Ribosome	bifunctional DNA-formamidopyrimidine glycosylase/DNA-(apurinic or apyrimidinic site) lyase	P:GO:0006284//P:base-excision repair		F:GO:0008534//F:oxidized purine nucleobase lesion DNA N-glycosylase activity///F:GO:0140078//F:class I DNA-(apurinic or apyrimidinic site) endonuclease activity///F:GO:0003684//F:damaged DNA binding///F:GO:0008270//F:zinc ion binding	ko03410//Base excision repair
ETPO_00065	mutM	bifunctional DNA-formamidopyrimidine glycosylase/DNA-(apurinic or apyrimidinic site) lyase	+	ETPO_00064	ETPO_00066	+	-	Tandem	Convergent	-3	92	1.79335	0.0846863	0.900325	0.524969	0.498868	0.312876	-0.164236	0.846424	-1.65561	0.513025	0.051503	1	NA	NA	NA	NA	NA	NA	NA	NA	NA	NA	NA	NA	P:GO:0006284//P:base-excision repair		F:GO:0008534//F:oxidized purine nucleobase lesion DNA N-glycosylase activity///F:GO:0140078//F:class I DNA-(apurinic or apyrimidinic site) endonuclease activity///F:GO:0003684//F:damaged DNA binding///F:GO:0008270//F:zinc ion binding	ko03410//Base excision repair	50S ribosomal protein L33	P:GO:0046677//P:response to antibiotic///P:GO:0006629//P:lipid metabolic process///P:GO:0007565//P:female pregnancy///P:GO:0000027//P:ribosomal large subunit assembly///P:GO:0002181//P:cytoplasmic translation	C:GO:0022625//C:cytosolic large ribosomal subunit///C:GO:0005768//C:endosome///C:GO:0005788//C:endoplasmic reticulum lumen///C:GO:0005789//C:endoplasmic reticulum membrane///C:GO:0005794//C:Golgi apparatus///C:GO:0005886//C:plasma membrane///C:GO:0019031//C:viral envelope	F:GO:0003735//F:structural constituent of ribosome///F:GO:0004065//F:arylsulfatase activity///F:GO:0046872//F:metal ion binding///F:GO:0004828//F:serine-tRNA ligase activity///F:GO:0005525//F:GTP binding///F:GO:0015042//F:trypanothione-disulfide reductase activity///F:GO:0000049//F:tRNA binding	ko03010//Ribosome	pantetheine-phosphate adenylyltransferase	P:GO:0015937//P:coenzyme A biosynthetic process	C:GO:0005737//C:cytoplasm	F:GO:0004595//F:pantetheine-phosphate adenylyltransferase activity///F:GO:0005524//F:ATP binding	ko00770//Pantothenate and CoA biosynthesis///ko01100//Metabolic pathways
ETPO_00066	coaD	pantetheine-phosphate adenylyltransferase	-	ETPO_00067	ETPO_00065	-	+	Tandem	Convergent	-3	-3	-1.65561	0.513025	0.051503	1	-1.10636	0.610987	-0.927993	0.750646	1.79335	0.0846863	0.900325	0.524969	NA	NA	NA	NA	NA	NA	NA	NA	NA	NA	NA	NA	P:GO:0015937//P:coenzyme A biosynthetic process	C:GO:0005737//C:cytoplasm	F:GO:0004595//F:pantetheine-phosphate adenylyltransferase activity///F:GO:0005524//F:ATP binding	ko00770//Pantothenate and CoA biosynthesis///ko01100//Metabolic pathways	glycosyltransferase family 2 protein			F:GO:0016757//F:glycosyltransferase activity		bifunctional DNA-formamidopyrimidine glycosylase/DNA-(apurinic or apyrimidinic site) lyase	P:GO:0006284//P:base-excision repair		F:GO:0008534//F:oxidized purine nucleobase lesion DNA N-glycosylase activity///F:GO:0140078//F:class I DNA-(apurinic or apyrimidinic site) endonuclease activity///F:GO:0003684//F:damaged DNA binding///F:GO:0008270//F:zinc ion binding	ko03410//Base excision repair
ETPO_00067	waaE	glycosyltransferase family 2 protein	-	ETPO_00068	ETPO_00066	-	-	Tandem	Tandem	-3	3	-1.10636	0.610987	-0.927993	0.750646	0.890529	0.47544	0.46104	0.814546	-1.65561	0.513025	0.051503	1	NA	NA	NA	NA	NA	NA	NA	NA	NA	NA	NA	NA			F:GO:0016757//F:glycosyltransferase activity		3-deoxy-D-manno-octulosonic acid transferase	P:GO:0009244//P:lipopolysaccharide core region biosynthetic process	C:GO:0005886//C:plasma membrane	F:GO:0043842//F:Kdo transferase activity	ko00540//Lipopolysaccharide biosynthesis///ko01100//Metabolic pathways	pantetheine-phosphate adenylyltransferase	P:GO:0015937//P:coenzyme A biosynthetic process	C:GO:0005737//C:cytoplasm	F:GO:0004595//F:pantetheine-phosphate adenylyltransferase activity///F:GO:0005524//F:ATP binding	ko00770//Pantothenate and CoA biosynthesis///ko01100//Metabolic pathways
ETPO_00068	waaA	3-deoxy-D-manno-octulosonic acid transferase	-	ETPO_00069	ETPO_00067	-	-	Tandem	Tandem	3	174	0.890529	0.47544	0.46104	0.814546	-7.84295	0.00448	0.0299777	1	-1.10636	0.610987	-0.927993	0.750646	NA	NA	NA	NA	NA	NA	NA	NA	NA	NA	NA	NA	P:GO:0009244//P:lipopolysaccharide core region biosynthetic process	C:GO:0005886//C:plasma membrane	F:GO:0043842//F:Kdo transferase activity	ko00540//Lipopolysaccharide biosynthesis///ko01100//Metabolic pathways	glycosyltransferase			F:GO:0016757//F:glycosyltransferase activity		glycosyltransferase family 2 protein			F:GO:0016757//F:glycosyltransferase activity
ETPO_00069	wabH	glycosyltransferase	-	ETPO_00070	ETPO_00068	-	-	Tandem	Tandem	174	227	-7.84295	0.00448	0.0299777	1	-1.69354	0.426397	-0.318246	0.948198	0.890529	0.47544	0.46104	0.814546	NA	NA	NA	NA	NA	NA	NA	NA	NA	NA	NA	NA			F:GO:0016757//F:glycosyltransferase activity		glycosyltransferase family 4 protein			F:GO:0016757//F:glycosyltransferase activity	ko00540//Lipopolysaccharide biosynthesis///ko01100//Metabolic pathways	3-deoxy-D-manno-octulosonic acid transferase	P:GO:0009244//P:lipopolysaccharide core region biosynthetic process	C:GO:0005886//C:plasma membrane	F:GO:0043842//F:Kdo transferase activity	ko00540//Lipopolysaccharide biosynthesis///ko01100//Metabolic pathways
ETPO_00070	wabG	glycosyltransferase family 4 protein	-	ETPO_00071	ETPO_00069	-	-	Tandem	Tandem	227	-3	-1.69354	0.426397	-0.318246	0.948198	-0.260523	0.930163	0.174987	0.987326	-7.84295	0.00448	0.0299777	1	NA	NA	NA	NA	NA	NA	NA	NA	NA	NA	NA	NA			F:GO:0016757//F:glycosyltransferase activity	ko00540//Lipopolysaccharide biosynthesis///ko01100//Metabolic pathways	putative lipopolysaccharide heptosyltransferase III			F:GO:0016757//F:glycosyltransferase activity	ko00540//Lipopolysaccharide biosynthesis///ko01100//Metabolic pathways	glycosyltransferase			F:GO:0016757//F:glycosyltransferase activity
ETPO_00071	waaQ	putative lipopolysaccharide heptosyltransferase III	-	ETPO_00072	ETPO_00070	+	-	Divergent	Tandem	-3	133	-0.260523	0.930163	0.174987	0.987326	-1.21709	0.0231356	-0.433949	0.577491	-1.69354	0.426397	-0.318246	0.948198	NA	NA	NA	NA	NA	NA	NA	NA	NA	NA	NA	NA			F:GO:0016757//F:glycosyltransferase activity	ko00540//Lipopolysaccharide biosynthesis///ko01100//Metabolic pathways	deacetylase	P:GO:0005975//P:carbohydrate metabolic process				glycosyltransferase family 4 protein			F:GO:0016757//F:glycosyltransferase activity	ko00540//Lipopolysaccharide biosynthesis///ko01100//Metabolic pathways
ETPO_00072	wabN	deacetylase	+	ETPO_00071	ETPO_00073	-	-	Divergent	Convergent	-157	133	-1.21709	0.0231356	-0.433949	0.577491	-0.260523	0.930163	0.174987	0.987326	1.50825	0.143447	1.46549	0.206471	NA	NA	NA	NA	NA	NA	NA	NA	-2.4112	0.00204701	-0.851845	0.0561492	P:GO:0005975//P:carbohydrate metabolic process				putative lipopolysaccharide heptosyltransferase III			F:GO:0016757//F:glycosyltransferase activity	ko00540//Lipopolysaccharide biosynthesis///ko01100//Metabolic pathways	glycosyl transferase			F:GO:0004373//F:glycogen (starch) synthase activity
ETPO_00073	wabK	glycosyl transferase	-	ETPO_00074	ETPO_00072	-	+	Tandem	Convergent	-157	168	1.50825	0.143447	1.46549	0.206471	-0.897802	0.331142	-0.235855	0.89958	-1.21709	0.0231356	-0.433949	0.577491	-2.4112	0.00204701	-0.851845	0.0561492	NA	NA	NA	NA	NA	NA	NA	NA			F:GO:0004373//F:glycogen (starch) synthase activity		glycosyltransferase family 4 protein			F:GO:0102710//F:D-inositol-3-phosphate glycosyltransferase activity		deacetylase	P:GO:0005975//P:carbohydrate metabolic process
ETPO_00074	walR	glycosyltransferase family 4 protein	-	ETPO_00075	ETPO_00073	-	-	Tandem	Tandem	168	4	-0.897802	0.331142	-0.235855	0.89958	-10.7752	1.341e-11	-1.40192	0.251616	1.50825	0.143447	1.46549	0.206471	NA	NA	NA	NA	NA	NA	NA	NA	-2.4112	0.00204701	-0.851845	0.0561492			F:GO:0102710//F:D-inositol-3-phosphate glycosyltransferase activity		glycosyltransferase			F:GO:0016757//F:glycosyltransferase activity		glycosyl transferase			F:GO:0004373//F:glycogen (starch) synthase activity
ETPO_00075	ETPO_00075	glycosyltransferase	-	ETPO_00076	ETPO_00074	-	-	Tandem	Tandem	4	2	-10.7752	1.341e-11	-1.40192	0.251616	-3.57746	0.0452749	-1.07079	0.676242	-0.897802	0.331142	-0.235855	0.89958	NA	NA	NA	NA	NA	NA	NA	NA	NA	NA	NA	NA			F:GO:0016757//F:glycosyltransferase activity		O-antigen ligase family protein	P:GO:0009103//P:lipopolysaccharide biosynthetic process	C:GO:0016020//C:membrane	F:GO:0016874//F:ligase activity		glycosyltransferase family 4 protein			F:GO:0102710//F:D-inositol-3-phosphate glycosyltransferase activity
ETPO_00076	waaL	O-antigen ligase family protein	-	ETPO_00077	ETPO_00075	-	-	Tandem	Tandem	2	-10	-3.57746	0.0452749	-1.07079	0.676242	-3.5326	0.003651	-0.997632	0.546514	-10.7752	1.341e-11	-1.40192	0.251616	NA	NA	NA	NA	NA	NA	NA	NA	NA	NA	NA	NA	P:GO:0009103//P:lipopolysaccharide biosynthetic process	C:GO:0016020//C:membrane	F:GO:0016874//F:ligase activity		lipopolysaccharide heptosyltransferase RfaC	P:GO:0009244//P:lipopolysaccharide core region biosynthetic process		F:GO:0008920//F:lipopolysaccharide heptosyltransferase activity	ko00540//Lipopolysaccharide biosynthesis///ko01100//Metabolic pathways	glycosyltransferase			F:GO:0016757//F:glycosyltransferase activity
ETPO_00077	waaC	lipopolysaccharide heptosyltransferase RfaC	-	ETPO_00078	ETPO_00076	-	-	Tandem	Tandem	-10	-12	-3.5326	0.003651	-0.997632	0.546514	-2.0424	0.001948	-1.44858	0.0428952	-3.57746	0.0452749	-1.07079	0.676242	NA	NA	NA	NA	NA	NA	NA	NA	NA	NA	NA	NA	P:GO:0009244//P:lipopolysaccharide core region biosynthetic process		F:GO:0008920//F:lipopolysaccharide heptosyltransferase activity	ko00540//Lipopolysaccharide biosynthesis///ko01100//Metabolic pathways	ADP-heptose--LPS heptosyltransferase RfaF	P:GO:0009103//P:lipopolysaccharide biosynthetic process		F:GO:0016757//F:glycosyltransferase activity	ko00540//Lipopolysaccharide biosynthesis///ko01100//Metabolic pathways	O-antigen ligase family protein	P:GO:0009103//P:lipopolysaccharide biosynthetic process	C:GO:0016020//C:membrane	F:GO:0016874//F:ligase activity
ETPO_00078	rfaF	ADP-heptose--LPS heptosyltransferase RfaF	-	ETPO_00079	ETPO_00077	-	-	Tandem	Tandem	-12	24	-2.0424	0.001948	-1.44858	0.0428952	-1.36039	0.0006532	-0.898329	0.0428952	-3.5326	0.003651	-0.997632	0.546514	NA	NA	NA	NA	NA	NA	NA	NA	NA	NA	NA	NA	P:GO:0009103//P:lipopolysaccharide biosynthetic process		F:GO:0016757//F:glycosyltransferase activity	ko00540//Lipopolysaccharide biosynthesis///ko01100//Metabolic pathways	ADP-glyceromanno-heptose 6-epimerase	P:GO:0097171//P:ADP-L-glycero-beta-D-manno-heptose biosynthetic process///P:GO:0009244//P:lipopolysaccharide core region biosynthetic process		F:GO:0008712//F:ADP-glyceromanno-heptose 6-epimerase activity///F:GO:0050661//F:NADP binding	ko00540//Lipopolysaccharide biosynthesis///ko01100//Metabolic pathways	lipopolysaccharide heptosyltransferase RfaC	P:GO:0009244//P:lipopolysaccharide core region biosynthetic process		F:GO:0008920//F:lipopolysaccharide heptosyltransferase activity	ko00540//Lipopolysaccharide biosynthesis///ko01100//Metabolic pathways
ETPO_00079	rfaD	ADP-glyceromanno-heptose 6-epimerase	-	ETPO_00080	ETPO_00078	+	-	Divergent	Tandem	24	291	-1.36039	0.0006532	-0.898329	0.0428952	-0.612204	0.549671	-0.190855	0.923715	-2.0424	0.001948	-1.44858	0.0428952	NA	NA	NA	NA	NA	NA	NA	NA	NA	NA	NA	NA	P:GO:0097171//P:ADP-L-glycero-beta-D-manno-heptose biosynthetic process///P:GO:0009244//P:lipopolysaccharide core region biosynthetic process		F:GO:0008712//F:ADP-glyceromanno-heptose 6-epimerase activity///F:GO:0050661//F:NADP binding	ko00540//Lipopolysaccharide biosynthesis///ko01100//Metabolic pathways	glycine C-acetyltransferase	P:GO:0019518//P:L-threonine catabolic process to glycine///P:GO:0009058//P:biosynthetic process		F:GO:0030170//F:pyridoxal phosphate binding///F:GO:0008890//F:glycine C-acetyltransferase activity///F:GO:0016874//F:ligase activity	ko00260//Glycine, serine and threonine metabolism	ADP-heptose--LPS heptosyltransferase RfaF	P:GO:0009103//P:lipopolysaccharide biosynthetic process		F:GO:0016757//F:glycosyltransferase activity	ko00540//Lipopolysaccharide biosynthesis///ko01100//Metabolic pathways
ETPO_00080	kbl	glycine C-acetyltransferase	+	ETPO_00079	ETPO_00081	-	+	Divergent	Tandem	10	291	-0.612204	0.549671	-0.190855	0.923715	-1.36039	0.0006532	-0.898329	0.0428952	-0.449988	0.680363	0.184486	0.92694	NA	NA	NA	NA	NA	NA	NA	NA	NA	NA	NA	NA	P:GO:0019518//P:L-threonine catabolic process to glycine///P:GO:0009058//P:biosynthetic process		F:GO:0030170//F:pyridoxal phosphate binding///F:GO:0008890//F:glycine C-acetyltransferase activity///F:GO:0016874//F:ligase activity	ko00260//Glycine, serine and threonine metabolism	ADP-glyceromanno-heptose 6-epimerase	P:GO:0097171//P:ADP-L-glycero-beta-D-manno-heptose biosynthetic process///P:GO:0009244//P:lipopolysaccharide core region biosynthetic process		F:GO:0008712//F:ADP-glyceromanno-heptose 6-epimerase activity///F:GO:0050661//F:NADP binding	ko00540//Lipopolysaccharide biosynthesis///ko01100//Metabolic pathways	L-threonine 3-dehydrogenase	P:GO:0019518//P:L-threonine catabolic process to glycine	C:GO:0005737//C:cytoplasm	F:GO:0008270//F:zinc ion binding///F:GO:0008743//F:L-threonine 3-dehydrogenase activity	ko00260//Glycine, serine and threonine metabolism
ETPO_00081	tdh	L-threonine 3-dehydrogenase	+	ETPO_00080	ETPO_00082	+	-	Tandem	Convergent	56	10	-0.449988	0.680363	0.184486	0.92694	-0.612204	0.549671	-0.190855	0.923715	2.84049	0.391136	-0.766099	0.927021	NA	NA	NA	NA	NA	NA	NA	NA	NA	NA	NA	NA	P:GO:0019518//P:L-threonine catabolic process to glycine	C:GO:0005737//C:cytoplasm	F:GO:0008270//F:zinc ion binding///F:GO:0008743//F:L-threonine 3-dehydrogenase activity	ko00260//Glycine, serine and threonine metabolism	glycine C-acetyltransferase	P:GO:0019518//P:L-threonine catabolic process to glycine///P:GO:0009058//P:biosynthetic process		F:GO:0030170//F:pyridoxal phosphate binding///F:GO:0008890//F:glycine C-acetyltransferase activity///F:GO:0016874//F:ligase activity	ko00260//Glycine, serine and threonine metabolism	ATP-dependent protease	P:GO:0032508//P:DNA duplex unwinding///P:GO:0006508//P:proteolysis		F:GO:0008233//F:peptidase activity///F:GO:0003677//F:DNA binding///F:GO:0005524//F:ATP binding
ETPO_00082	ETPO_00082	ATP-dependent protease	-	ETPO_00083	ETPO_00081	-	+	Tandem	Convergent	56	158	2.84049	0.391136	-0.766099	0.927021	-4.30695	0.456063	3.24951	0.496922	-0.449988	0.680363	0.184486	0.92694	NA	NA	NA	NA	NA	NA	NA	NA	NA	NA	NA	NA	P:GO:0032508//P:DNA duplex unwinding///P:GO:0006508//P:proteolysis		F:GO:0008233//F:peptidase activity///F:GO:0003677//F:DNA binding///F:GO:0005524//F:ATP binding		ATP-dependent protease	P:GO:0032508//P:DNA duplex unwinding///P:GO:0006508//P:proteolysis		F:GO:0008233//F:peptidase activity///F:GO:0003677//F:DNA binding///F:GO:0005524//F:ATP binding		L-threonine 3-dehydrogenase	P:GO:0019518//P:L-threonine catabolic process to glycine	C:GO:0005737//C:cytoplasm	F:GO:0008270//F:zinc ion binding///F:GO:0008743//F:L-threonine 3-dehydrogenase activity	ko00260//Glycine, serine and threonine metabolism
ETPO_00083	ETPO_00083	ATP-dependent protease	-	ETPO_00084	ETPO_00082	+	-	Divergent	Tandem	158	288	-4.30695	0.456063	3.24951	0.496922	-6.1068	0.137807	2.41762	0.530929	2.84049	0.391136	-0.766099	0.927021	NA	NA	NA	NA	NA	NA	NA	NA	NA	NA	NA	NA	P:GO:0032508//P:DNA duplex unwinding///P:GO:0006508//P:proteolysis		F:GO:0008233//F:peptidase activity///F:GO:0003677//F:DNA binding///F:GO:0005524//F:ATP binding		MFS transporter	P:GO:0055085//P:transmembrane transport	C:GO:0016020//C:membrane	F:GO:0022857//F:transmembrane transporter activity		ATP-dependent protease	P:GO:0032508//P:DNA duplex unwinding///P:GO:0006508//P:proteolysis		F:GO:0008233//F:peptidase activity///F:GO:0003677//F:DNA binding///F:GO:0005524//F:ATP binding
ETPO_00084	ETPO_00084	MFS transporter	+	ETPO_00083	ETPO_00085	-	+	Divergent	Tandem	3	288	-6.1068	0.137807	2.41762	0.530929	-4.30695	0.456063	3.24951	0.496922	0.041867	1	1.10891	0.758234	NA	NA	NA	NA	NA	NA	NA	NA	NA	NA	NA	NA	P:GO:0055085//P:transmembrane transport	C:GO:0016020//C:membrane	F:GO:0022857//F:transmembrane transporter activity		ATP-dependent protease	P:GO:0032508//P:DNA duplex unwinding///P:GO:0006508//P:proteolysis		F:GO:0008233//F:peptidase activity///F:GO:0003677//F:DNA binding///F:GO:0005524//F:ATP binding		MFS transporter	P:GO:0055085//P:transmembrane transport	C:GO:0016020//C:membrane	F:GO:0022857//F:transmembrane transporter activity
ETPO_00085	ETPO_00085	MFS transporter	+	ETPO_00084	ETPO_00086	+	+	Tandem	Tandem	361	3	0.041867	1	1.10891	0.758234	-6.1068	0.137807	2.41762	0.530929	5.51085	2.125e-06	5.02596	1.779e-05	NA	NA	NA	NA	NA	NA	NA	NA	NA	NA	NA	NA	P:GO:0055085//P:transmembrane transport	C:GO:0016020//C:membrane	F:GO:0022857//F:transmembrane transporter activity		MFS transporter	P:GO:0055085//P:transmembrane transport	C:GO:0016020//C:membrane	F:GO:0022857//F:transmembrane transporter activity		acetolactate synthase 2 catalytic subunit	P:GO:0009099//P:valine biosynthetic process///P:GO:0009097//P:isoleucine biosynthetic process		F:GO:0030976//F:thiamine pyrophosphate binding///F:GO:0050660//F:flavin adenine dinucleotide binding///F:GO:0000287//F:magnesium ion binding///F:GO:0003984//F:acetolactate synthase activity	ko00770//Pantothenate and CoA biosynthesis///ko01100//Metabolic pathways///ko01110//Biosynthesis of secondary metabolites///ko01130//Biosynthesis of antibiotics///ko01210//2-Oxocarboxylic acid metabolism///ko01230//Biosynthesis of amino acids///ko00290//Valine, leucine and isoleucine biosynthesis///ko00650//Butanoate metabolism///ko00660//C5-Branched dibasic acid metabolism
ETPO_00086	ilvG	acetolactate synthase 2 catalytic subunit	+	ETPO_00085	ETPO_00087	+	+	Tandem	Tandem	-3	361	5.51085	2.125e-06	5.02596	1.779e-05	0.041867	1	1.10891	0.758234	2.39825	0.383612	4.26331	0.134455	NA	NA	NA	NA	NA	NA	NA	NA	NA	NA	NA	NA	P:GO:0009099//P:valine biosynthetic process///P:GO:0009097//P:isoleucine biosynthetic process		F:GO:0030976//F:thiamine pyrophosphate binding///F:GO:0050660//F:flavin adenine dinucleotide binding///F:GO:0000287//F:magnesium ion binding///F:GO:0003984//F:acetolactate synthase activity	ko00770//Pantothenate and CoA biosynthesis///ko01100//Metabolic pathways///ko01110//Biosynthesis of secondary metabolites///ko01130//Biosynthesis of antibiotics///ko01210//2-Oxocarboxylic acid metabolism///ko01230//Biosynthesis of amino acids///ko00290//Valine, leucine and isoleucine biosynthesis///ko00650//Butanoate metabolism///ko00660//C5-Branched dibasic acid metabolism	MFS transporter	P:GO:0055085//P:transmembrane transport	C:GO:0016020//C:membrane	F:GO:0022857//F:transmembrane transporter activity		acetolactate synthase 2 small subunit			F:GO:0003984//F:acetolactate synthase activity	ko00770//Pantothenate and CoA biosynthesis///ko01100//Metabolic pathways///ko01110//Biosynthesis of secondary metabolites///ko01130//Biosynthesis of antibiotics///ko01210//2-Oxocarboxylic acid metabolism///ko01230//Biosynthesis of amino acids///ko00290//Valine, leucine and isoleucine biosynthesis///ko00650//Butanoate metabolism///ko00660//C5-Branched dibasic acid metabolism
ETPO_00087	ilvM	acetolactate synthase 2 small subunit	+	ETPO_00086	ETPO_00088	+	+	Tandem	Tandem	53	-3	2.39825	0.383612	4.26331	0.134455	5.51085	2.125e-06	5.02596	1.779e-05	3.55778	0.001457	3.85693	0.000674	NA	NA	NA	NA	NA	NA	NA	NA	NA	NA	NA	NA			F:GO:0003984//F:acetolactate synthase activity	ko00770//Pantothenate and CoA biosynthesis///ko01100//Metabolic pathways///ko01110//Biosynthesis of secondary metabolites///ko01130//Biosynthesis of antibiotics///ko01210//2-Oxocarboxylic acid metabolism///ko01230//Biosynthesis of amino acids///ko00290//Valine, leucine and isoleucine biosynthesis///ko00650//Butanoate metabolism///ko00660//C5-Branched dibasic acid metabolism	acetolactate synthase 2 catalytic subunit	P:GO:0009099//P:valine biosynthetic process///P:GO:0009097//P:isoleucine biosynthetic process		F:GO:0030976//F:thiamine pyrophosphate binding///F:GO:0050660//F:flavin adenine dinucleotide binding///F:GO:0000287//F:magnesium ion binding///F:GO:0003984//F:acetolactate synthase activity	ko00770//Pantothenate and CoA biosynthesis///ko01100//Metabolic pathways///ko01110//Biosynthesis of secondary metabolites///ko01130//Biosynthesis of antibiotics///ko01210//2-Oxocarboxylic acid metabolism///ko01230//Biosynthesis of amino acids///ko00290//Valine, leucine and isoleucine biosynthesis///ko00650//Butanoate metabolism///ko00660//C5-Branched dibasic acid metabolism	branched-chain amino acid transaminase	P:GO:0009097//P:isoleucine biosynthetic process///P:GO:0009098//P:leucine biosynthetic process///P:GO:0009099//P:valine biosynthetic process		F:GO:0050048//F:L-leucine:2-oxoglutarate aminotransferase activity///F:GO:0052654//F:L-leucine transaminase activity///F:GO:0052655//F:L-valine transaminase activity///F:GO:0052656//F:L-isoleucine transaminase activity	ko00770//Pantothenate and CoA biosynthesis///ko01100//Metabolic pathways///ko01110//Biosynthesis of secondary metabolites///ko01130//Biosynthesis of antibiotics///ko01210//2-Oxocarboxylic acid metabolism///ko01230//Biosynthesis of amino acids///ko00270//Cysteine and methionine metabolism///ko00280//Valine, leucine and isoleucine degradation///ko00290//Valine, leucine and isoleucine biosynthesis
ETPO_00088	ilvE	branched-chain amino acid transaminase	+	ETPO_00087	ETPO_00089	+	+	Tandem	Tandem	102	53	3.55778	0.001457	3.85693	0.000674	2.39825	0.383612	4.26331	0.134455	2.57809	0.0410268	3.58295	0.004777	NA	NA	NA	NA	NA	NA	NA	NA	NA	NA	NA	NA	P:GO:0009097//P:isoleucine biosynthetic process///P:GO:0009098//P:leucine biosynthetic process///P:GO:0009099//P:valine biosynthetic process		F:GO:0050048//F:L-leucine:2-oxoglutarate aminotransferase activity///F:GO:0052654//F:L-leucine transaminase activity///F:GO:0052655//F:L-valine transaminase activity///F:GO:0052656//F:L-isoleucine transaminase activity	ko00770//Pantothenate and CoA biosynthesis///ko01100//Metabolic pathways///ko01110//Biosynthesis of secondary metabolites///ko01130//Biosynthesis of antibiotics///ko01210//2-Oxocarboxylic acid metabolism///ko01230//Biosynthesis of amino acids///ko00270//Cysteine and methionine metabolism///ko00280//Valine, leucine and isoleucine degradation///ko00290//Valine, leucine and isoleucine biosynthesis	acetolactate synthase 2 small subunit			F:GO:0003984//F:acetolactate synthase activity	ko00770//Pantothenate and CoA biosynthesis///ko01100//Metabolic pathways///ko01110//Biosynthesis of secondary metabolites///ko01130//Biosynthesis of antibiotics///ko01210//2-Oxocarboxylic acid metabolism///ko01230//Biosynthesis of amino acids///ko00290//Valine, leucine and isoleucine biosynthesis///ko00650//Butanoate metabolism///ko00660//C5-Branched dibasic acid metabolism	Dihydroxy-acid dehydratase	P:GO:0009099//P:valine biosynthetic process///P:GO:0009097//P:isoleucine biosynthetic process		F:GO:0051537//F:2 iron, 2 sulfur cluster binding///F:GO:0000287//F:magnesium ion binding///F:GO:0004160//F:dihydroxy-acid dehydratase activity	ko01110//Biosynthesis of secondary metabolites///ko01130//Biosynthesis of antibiotics///ko01210//2-Oxocarboxylic acid metabolism///ko01230//Biosynthesis of amino acids///ko00290//Valine, leucine and isoleucine biosynthesis///ko00770//Pantothenate and CoA biosynthesis///ko01100//Metabolic pathways
ETPO_00089	ilvD	Dihydroxy-acid dehydratase	+	ETPO_00088	ETPO_00090	+	+	Tandem	Tandem	3	102	2.57809	0.0410268	3.58295	0.004777	3.55778	0.001457	3.85693	0.000674	0.492269	0.890272	4.22433	0.0678948	NA	NA	NA	NA	NA	NA	NA	NA	NA	NA	NA	NA	P:GO:0009099//P:valine biosynthetic process///P:GO:0009097//P:isoleucine biosynthetic process		F:GO:0051537//F:2 iron, 2 sulfur cluster binding///F:GO:0000287//F:magnesium ion binding///F:GO:0004160//F:dihydroxy-acid dehydratase activity	ko01110//Biosynthesis of secondary metabolites///ko01130//Biosynthesis of antibiotics///ko01210//2-Oxocarboxylic acid metabolism///ko01230//Biosynthesis of amino acids///ko00290//Valine, leucine and isoleucine biosynthesis///ko00770//Pantothenate and CoA biosynthesis///ko01100//Metabolic pathways	branched-chain amino acid transaminase	P:GO:0009097//P:isoleucine biosynthetic process///P:GO:0009098//P:leucine biosynthetic process///P:GO:0009099//P:valine biosynthetic process		F:GO:0050048//F:L-leucine:2-oxoglutarate aminotransferase activity///F:GO:0052654//F:L-leucine transaminase activity///F:GO:0052655//F:L-valine transaminase activity///F:GO:0052656//F:L-isoleucine transaminase activity	ko00770//Pantothenate and CoA biosynthesis///ko01100//Metabolic pathways///ko01110//Biosynthesis of secondary metabolites///ko01130//Biosynthesis of antibiotics///ko01210//2-Oxocarboxylic acid metabolism///ko01230//Biosynthesis of amino acids///ko00270//Cysteine and methionine metabolism///ko00280//Valine, leucine and isoleucine degradation///ko00290//Valine, leucine and isoleucine biosynthesis	threonine ammonia-lyase, biosynthetic	P:GO:0009097//P:isoleucine biosynthetic process		F:GO:0004794//F:L-threonine ammonia-lyase activity///F:GO:0030170//F:pyridoxal phosphate binding	ko01110//Biosynthesis of secondary metabolites///ko01130//Biosynthesis of antibiotics///ko01200//Carbon metabolism///ko01230//Biosynthesis of amino acids///ko00260//Glycine, serine and threonine metabolism///ko00290//Valine, leucine and isoleucine biosynthesis///ko01100//Metabolic pathways
ETPO_00090	ilvA_1	threonine ammonia-lyase, biosynthetic	+	ETPO_00089	ETPO_00091	+	+	Tandem	Tandem	122	3	0.492269	0.890272	4.22433	0.0678948	2.57809	0.0410268	3.58295	0.004777	-5.42916	0.180432	2.89888	0.403041	NA	NA	NA	NA	NA	NA	NA	NA	NA	NA	NA	NA	P:GO:0009097//P:isoleucine biosynthetic process		F:GO:0004794//F:L-threonine ammonia-lyase activity///F:GO:0030170//F:pyridoxal phosphate binding	ko01110//Biosynthesis of secondary metabolites///ko01130//Biosynthesis of antibiotics///ko01200//Carbon metabolism///ko01230//Biosynthesis of amino acids///ko00260//Glycine, serine and threonine metabolism///ko00290//Valine, leucine and isoleucine biosynthesis///ko01100//Metabolic pathways	Dihydroxy-acid dehydratase	P:GO:0009099//P:valine biosynthetic process///P:GO:0009097//P:isoleucine biosynthetic process		F:GO:0051537//F:2 iron, 2 sulfur cluster binding///F:GO:0000287//F:magnesium ion binding///F:GO:0004160//F:dihydroxy-acid dehydratase activity	ko01110//Biosynthesis of secondary metabolites///ko01130//Biosynthesis of antibiotics///ko01210//2-Oxocarboxylic acid metabolism///ko01230//Biosynthesis of amino acids///ko00290//Valine, leucine and isoleucine biosynthesis///ko00770//Pantothenate and CoA biosynthesis///ko01100//Metabolic pathways	threonine ammonia-lyase, biosynthetic	P:GO:0006099//P:tricarboxylic acid cycle///P:GO:0009097//P:isoleucine biosynthetic process		F:GO:0030170//F:pyridoxal phosphate binding///F:GO:0004794//F:L-threonine ammonia-lyase activity	ko01110//Biosynthesis of secondary metabolites///ko01130//Biosynthesis of antibiotics///ko01200//Carbon metabolism///ko01230//Biosynthesis of amino acids///ko00260//Glycine, serine and threonine metabolism///ko00290//Valine, leucine and isoleucine biosynthesis///ko01100//Metabolic pathways
ETPO_00091	ilvA_2	threonine ammonia-lyase, biosynthetic	+	ETPO_00090	ETPO_00092	+	-	Tandem	Convergent	4	122	-5.42916	0.180432	2.89888	0.403041	0.492269	0.890272	4.22433	0.0678948	3.97801	0.0427364	3.2608	0.126969	NA	NA	NA	NA	NA	NA	NA	NA	-1.25198	0.474015	2.91994	1.62037e-10	P:GO:0006099//P:tricarboxylic acid cycle///P:GO:0009097//P:isoleucine biosynthetic process		F:GO:0030170//F:pyridoxal phosphate binding///F:GO:0004794//F:L-threonine ammonia-lyase activity	ko01110//Biosynthesis of secondary metabolites///ko01130//Biosynthesis of antibiotics///ko01200//Carbon metabolism///ko01230//Biosynthesis of amino acids///ko00260//Glycine, serine and threonine metabolism///ko00290//Valine, leucine and isoleucine biosynthesis///ko01100//Metabolic pathways	threonine ammonia-lyase, biosynthetic	P:GO:0009097//P:isoleucine biosynthetic process		F:GO:0004794//F:L-threonine ammonia-lyase activity///F:GO:0030170//F:pyridoxal phosphate binding	ko01110//Biosynthesis of secondary metabolites///ko01130//Biosynthesis of antibiotics///ko01200//Carbon metabolism///ko01230//Biosynthesis of amino acids///ko00260//Glycine, serine and threonine metabolism///ko00290//Valine, leucine and isoleucine biosynthesis///ko01100//Metabolic pathways	HTH-type transcriptional activator IlvY	P:GO:0006355//P:regulation of DNA-templated transcription		F:GO:0003677//F:DNA binding///F:GO:0003700//F:DNA-binding transcription factor activity
ETPO_00092	ilvY	HTH-type transcriptional activator IlvY	-	ETPO_00093	ETPO_00091	+	+	Divergent	Convergent	4	199	3.97801	0.0427364	3.2608	0.126969	0.532941	0.717494	3.21761	0.002592	-5.42916	0.180432	2.89888	0.403041	-1.25198	0.474015	2.91994	1.62037e-10	NA	NA	NA	NA	NA	NA	NA	NA	P:GO:0006355//P:regulation of DNA-templated transcription		F:GO:0003677//F:DNA binding///F:GO:0003700//F:DNA-binding transcription factor activity		ketol-acid reductoisomerase	P:GO:0009099//P:valine biosynthetic process///P:GO:0009097//P:isoleucine biosynthetic process		F:GO:0016853//F:isomerase activity///F:GO:0000287//F:magnesium ion binding///F:GO:0004455//F:ketol-acid reductoisomerase activity	ko01110//Biosynthesis of secondary metabolites///ko01130//Biosynthesis of antibiotics///ko01210//2-Oxocarboxylic acid metabolism///ko01230//Biosynthesis of amino acids///ko00290//Valine, leucine and isoleucine biosynthesis///ko00770//Pantothenate and CoA biosynthesis///ko01100//Metabolic pathways	threonine ammonia-lyase, biosynthetic	P:GO:0006099//P:tricarboxylic acid cycle///P:GO:0009097//P:isoleucine biosynthetic process		F:GO:0030170//F:pyridoxal phosphate binding///F:GO:0004794//F:L-threonine ammonia-lyase activity	ko01110//Biosynthesis of secondary metabolites///ko01130//Biosynthesis of antibiotics///ko01200//Carbon metabolism///ko01230//Biosynthesis of amino acids///ko00260//Glycine, serine and threonine metabolism///ko00290//Valine, leucine and isoleucine biosynthesis///ko01100//Metabolic pathways
ETPO_00093	ilvC	ketol-acid reductoisomerase	+	ETPO_00092	ETPO_00094	-	-	Divergent	Convergent	-3	199	0.532941	0.717494	3.21761	0.002592	3.97801	0.0427364	3.2608	0.126969	-8.46548	0.007797	0.935098	0.810634	NA	NA	NA	NA	-1.25198	0.474015	2.91994	1.62037e-10	NA	NA	NA	NA	P:GO:0009099//P:valine biosynthetic process///P:GO:0009097//P:isoleucine biosynthetic process		F:GO:0016853//F:isomerase activity///F:GO:0000287//F:magnesium ion binding///F:GO:0004455//F:ketol-acid reductoisomerase activity	ko01110//Biosynthesis of secondary metabolites///ko01130//Biosynthesis of antibiotics///ko01210//2-Oxocarboxylic acid metabolism///ko01230//Biosynthesis of amino acids///ko00290//Valine, leucine and isoleucine biosynthesis///ko00770//Pantothenate and CoA biosynthesis///ko01100//Metabolic pathways	HTH-type transcriptional activator IlvY	P:GO:0006355//P:regulation of DNA-templated transcription		F:GO:0003677//F:DNA binding///F:GO:0003700//F:DNA-binding transcription factor activity		peptidylprolyl isomerase			F:GO:0003755//F:peptidyl-prolyl cis-trans isomerase activity
ETPO_00094	ppiC	peptidylprolyl isomerase	-	ETPO_00095	ETPO_00093	+	+	Divergent	Convergent	-3	212	-8.46548	0.007797	0.935098	0.810634	-0.467736	0.788619	-0.0939593	1	0.532941	0.717494	3.21761	0.002592	NA	NA	NA	NA	NA	NA	NA	NA	NA	NA	NA	NA			F:GO:0003755//F:peptidyl-prolyl cis-trans isomerase activity		DNA helicase Rep	P:GO:0006268//P:DNA unwinding involved in DNA replication///P:GO:0090305//P:nucleic acid phosphodiester bond hydrolysis		F:GO:0008408//F:3'-5' exonuclease activity///F:GO:0016887//F:ATP hydrolysis activity///F:GO:0003678//F:DNA helicase activity///F:GO:0003697//F:single-stranded DNA binding///F:GO:0005524//F:ATP binding	ko03420//Nucleotide excision repair///ko03430//Mismatch repair	ketol-acid reductoisomerase	P:GO:0009099//P:valine biosynthetic process///P:GO:0009097//P:isoleucine biosynthetic process		F:GO:0016853//F:isomerase activity///F:GO:0000287//F:magnesium ion binding///F:GO:0004455//F:ketol-acid reductoisomerase activity	ko01110//Biosynthesis of secondary metabolites///ko01130//Biosynthesis of antibiotics///ko01210//2-Oxocarboxylic acid metabolism///ko01230//Biosynthesis of amino acids///ko00290//Valine, leucine and isoleucine biosynthesis///ko00770//Pantothenate and CoA biosynthesis///ko01100//Metabolic pathways
ETPO_00095	rep	DNA helicase Rep	+	ETPO_00094	ETPO_00096	-	-	Divergent	Convergent	71	212	-0.467736	0.788619	-0.0939593	1	-8.46548	0.007797	0.935098	0.810634	-1.91245	0.225518	-0.76127	0.750646	NA	NA	NA	NA	NA	NA	NA	NA	NA	NA	NA	NA	P:GO:0006268//P:DNA unwinding involved in DNA replication///P:GO:0090305//P:nucleic acid phosphodiester bond hydrolysis		F:GO:0008408//F:3'-5' exonuclease activity///F:GO:0016887//F:ATP hydrolysis activity///F:GO:0003678//F:DNA helicase activity///F:GO:0003697//F:single-stranded DNA binding///F:GO:0005524//F:ATP binding	ko03420//Nucleotide excision repair///ko03430//Mismatch repair	peptidylprolyl isomerase			F:GO:0003755//F:peptidyl-prolyl cis-trans isomerase activity		guanosine-5'-triphosphate,3'-diphosphate diphosphatase	P:GO:0015974//P:guanosine pentaphosphate catabolic process///P:GO:0015970//P:guanosine tetraphosphate biosynthetic process		F:GO:0004309//F:exopolyphosphatase activity///F:GO:0008894//F:guanosine-5'-triphosphate,3'-diphosphate diphosphatase activity	ko00230//Purine metabolism
ETPO_00096	gppA	guanosine-5'-triphosphate,3'-diphosphate diphosphatase	-	ETPO_00097	ETPO_00095	-	+	Tandem	Convergent	71	6	-1.91245	0.225518	-0.76127	0.750646	-0.388026	0.440444	-0.0141857	1	-0.467736	0.788619	-0.0939593	1	NA	NA	NA	NA	NA	NA	NA	NA	NA	NA	NA	NA	P:GO:0015974//P:guanosine pentaphosphate catabolic process///P:GO:0015970//P:guanosine tetraphosphate biosynthetic process		F:GO:0004309//F:exopolyphosphatase activity///F:GO:0008894//F:guanosine-5'-triphosphate,3'-diphosphate diphosphatase activity	ko00230//Purine metabolism	ATP-dependent RNA helicase RhlB	P:GO:0006401//P:RNA catabolic process	C:GO:0005737//C:cytoplasm	F:GO:0016887//F:ATP hydrolysis activity///F:GO:0003723//F:RNA binding///F:GO:0003724//F:RNA helicase activity///F:GO:0005524//F:ATP binding	ko03018//RNA degradation	DNA helicase Rep	P:GO:0006268//P:DNA unwinding involved in DNA replication///P:GO:0090305//P:nucleic acid phosphodiester bond hydrolysis		F:GO:0008408//F:3'-5' exonuclease activity///F:GO:0016887//F:ATP hydrolysis activity///F:GO:0003678//F:DNA helicase activity///F:GO:0003697//F:single-stranded DNA binding///F:GO:0005524//F:ATP binding	ko03420//Nucleotide excision repair///ko03430//Mismatch repair
ETPO_00097	rhlB	ATP-dependent RNA helicase RhlB	-	ETPO_00098	ETPO_00096	+	-	Divergent	Tandem	6	146	-0.388026	0.440444	-0.0141857	1	0.934406	0.0177775	0.756047	0.0815199	-1.91245	0.225518	-0.76127	0.750646	NA	NA	NA	NA	NA	NA	NA	NA	NA	NA	NA	NA	P:GO:0006401//P:RNA catabolic process	C:GO:0005737//C:cytoplasm	F:GO:0016887//F:ATP hydrolysis activity///F:GO:0003723//F:RNA binding///F:GO:0003724//F:RNA helicase activity///F:GO:0005524//F:ATP binding	ko03018//RNA degradation	thioredoxin TrxA			F:GO:0015035//F:protein-disulfide reductase activity	ko04621//NOD-like receptor signaling pathway///ko05418//Fluid shear stress and atherosclerosis	guanosine-5'-triphosphate,3'-diphosphate diphosphatase	P:GO:0015974//P:guanosine pentaphosphate catabolic process///P:GO:0015970//P:guanosine tetraphosphate biosynthetic process		F:GO:0004309//F:exopolyphosphatase activity///F:GO:0008894//F:guanosine-5'-triphosphate,3'-diphosphate diphosphatase activity	ko00230//Purine metabolism
ETPO_00098	trxA	thioredoxin TrxA	+	ETPO_00097	ETPO_00099	-	+	Divergent	Tandem	434	146	0.934406	0.0177775	0.756047	0.0815199	-0.388026	0.440444	-0.0141857	1	-1.20652	0.002909	0.0355876	0.99704	NA	NA	NA	NA	NA	NA	NA	NA	NA	NA	NA	NA			F:GO:0015035//F:protein-disulfide reductase activity	ko04621//NOD-like receptor signaling pathway///ko05418//Fluid shear stress and atherosclerosis	ATP-dependent RNA helicase RhlB	P:GO:0006401//P:RNA catabolic process	C:GO:0005737//C:cytoplasm	F:GO:0016887//F:ATP hydrolysis activity///F:GO:0003723//F:RNA binding///F:GO:0003724//F:RNA helicase activity///F:GO:0005524//F:ATP binding	ko03018//RNA degradation	Transcription termination factor Rho	P:GO:0006353//P:DNA-templated transcription termination	C:GO:0005829//C:cytosol	F:GO:0008186//F:ATP-dependent activity, acting on RNA///F:GO:0016787//F:hydrolase activity///F:GO:0003723//F:RNA binding///F:GO:0004386//F:helicase activity///F:GO:0005524//F:ATP binding	ko03018//RNA degradation
ETPO_00099	rho	Transcription termination factor Rho	+	ETPO_00098	ETPO_00100	+	+	Tandem	Tandem	277	434	-1.20652	0.002909	0.0355876	0.99704	0.934406	0.0177775	0.756047	0.0815199	0.377806	0.756399	-0.362525	0.828836	NA	NA	NA	NA	NA	NA	NA	NA	NA	NA	NA	NA	P:GO:0006353//P:DNA-templated transcription termination	C:GO:0005829//C:cytosol	F:GO:0008186//F:ATP-dependent activity, acting on RNA///F:GO:0016787//F:hydrolase activity///F:GO:0003723//F:RNA binding///F:GO:0004386//F:helicase activity///F:GO:0005524//F:ATP binding	ko03018//RNA degradation	thioredoxin TrxA			F:GO:0015035//F:protein-disulfide reductase activity	ko04621//NOD-like receptor signaling pathway///ko05418//Fluid shear stress and atherosclerosis	UDP-N-acetylglucosamine--undecaprenyl-phosphate N-acetylglucosaminephosphotransferase	P:GO:0009246//P:enterobacterial common antigen biosynthetic process///P:GO:0009243//P:O antigen biosynthetic process	C:GO:0009276//C:Gram-negative-bacterium-type cell wall///C:GO:0005886//C:plasma membrane	F:GO:0016757//F:glycosyltransferase activity///F:GO:0030145//F:manganese ion binding///F:GO:0036380//F:UDP-N-acetylglucosamine-undecaprenyl-phosphate N-acetylglucosaminephosphotransferase activity///F:GO:0000287//F:magnesium ion binding
ETPO_00100	rfe	UDP-N-acetylglucosamine--undecaprenyl-phosphate N-acetylglucosaminephosphotransferase	+	ETPO_00099	ETPO_00101	+	+	Tandem	Tandem	31	277	0.377806	0.756399	-0.362525	0.828836	-1.20652	0.002909	0.0355876	0.99704	-1.03383	0.411281	-0.435201	0.834994	NA	NA	NA	NA	NA	NA	NA	NA	NA	NA	NA	NA	P:GO:0009246//P:enterobacterial common antigen biosynthetic process///P:GO:0009243//P:O antigen biosynthetic process	C:GO:0009276//C:Gram-negative-bacterium-type cell wall///C:GO:0005886//C:plasma membrane	F:GO:0016757//F:glycosyltransferase activity///F:GO:0030145//F:manganese ion binding///F:GO:0036380//F:UDP-N-acetylglucosamine-undecaprenyl-phosphate N-acetylglucosaminephosphotransferase activity///F:GO:0000287//F:magnesium ion binding		Transcription termination factor Rho	P:GO:0006353//P:DNA-templated transcription termination	C:GO:0005829//C:cytosol	F:GO:0008186//F:ATP-dependent activity, acting on RNA///F:GO:0016787//F:hydrolase activity///F:GO:0003723//F:RNA binding///F:GO:0004386//F:helicase activity///F:GO:0005524//F:ATP binding	ko03018//RNA degradation	ECA polysaccharide chain length modulation protein	P:GO:0009103//P:lipopolysaccharide biosynthetic process///P:GO:0009246//P:enterobacterial common antigen biosynthetic process	C:GO:0005886//C:plasma membrane
ETPO_00101	wzzE	ECA polysaccharide chain length modulation protein	+	ETPO_00100	ETPO_00102	+	+	Tandem	Tandem	84	31	-1.03383	0.411281	-0.435201	0.834994	0.377806	0.756399	-0.362525	0.828836	-1.99094	0.390355	-1.10812	0.734505	NA	NA	NA	NA	NA	NA	NA	NA	NA	NA	NA	NA	P:GO:0009103//P:lipopolysaccharide biosynthetic process///P:GO:0009246//P:enterobacterial common antigen biosynthetic process	C:GO:0005886//C:plasma membrane			UDP-N-acetylglucosamine--undecaprenyl-phosphate N-acetylglucosaminephosphotransferase	P:GO:0009246//P:enterobacterial common antigen biosynthetic process///P:GO:0009243//P:O antigen biosynthetic process	C:GO:0009276//C:Gram-negative-bacterium-type cell wall///C:GO:0005886//C:plasma membrane	F:GO:0016757//F:glycosyltransferase activity///F:GO:0030145//F:manganese ion binding///F:GO:0036380//F:UDP-N-acetylglucosamine-undecaprenyl-phosphate N-acetylglucosaminephosphotransferase activity///F:GO:0000287//F:magnesium ion binding		UDP-N-acetylglucosamine 2-epimerase (non-hydrolyzing)	P:GO:0009246//P:enterobacterial common antigen biosynthetic process	C:GO:0005737//C:cytoplasm	F:GO:0008761//F:UDP-N-acetylglucosamine 2-epimerase activity	ko00520//Amino sugar and nucleotide sugar metabolism///ko01100//Metabolic pathways///ko05111//Biofilm formation - Vibrio cholerae
ETPO_00102	wecB	UDP-N-acetylglucosamine 2-epimerase (non-hydrolyzing)	+	ETPO_00101	ETPO_00103	+	+	Tandem	Tandem	-3	84	-1.99094	0.390355	-1.10812	0.734505	-1.03383	0.411281	-0.435201	0.834994	-8.76378	0.004531	-8.76378	0.005926	NA	NA	NA	NA	NA	NA	NA	NA	NA	NA	NA	NA	P:GO:0009246//P:enterobacterial common antigen biosynthetic process	C:GO:0005737//C:cytoplasm	F:GO:0008761//F:UDP-N-acetylglucosamine 2-epimerase activity	ko00520//Amino sugar and nucleotide sugar metabolism///ko01100//Metabolic pathways///ko05111//Biofilm formation - Vibrio cholerae	ECA polysaccharide chain length modulation protein	P:GO:0009103//P:lipopolysaccharide biosynthetic process///P:GO:0009246//P:enterobacterial common antigen biosynthetic process	C:GO:0005886//C:plasma membrane			UDP-N-acetyl-D-mannosamine dehydrogenase	P:GO:0009246//P:enterobacterial common antigen biosynthetic process		F:GO:0089714//F:UDP-N-acetyl-D-mannosamine dehydrogenase activity///F:GO:0016628//F:oxidoreductase activity, acting on the CH-CH group of donors, NAD or NADP as acceptor///F:GO:0051287//F:NAD binding	ko00520//Amino sugar and nucleotide sugar metabolism///ko05111//Biofilm formation - Vibrio cholerae
ETPO_00103	wecC_1	UDP-N-acetyl-D-mannosamine dehydrogenase	+	ETPO_00102	ETPO_00104	+	+	Tandem	Tandem	0	-3	-8.76378	0.004531	-8.76378	0.005926	-1.99094	0.390355	-1.10812	0.734505	-2.53718	0.133575	-2.32245	0.224232	NA	NA	NA	NA	NA	NA	NA	NA	NA	NA	NA	NA	P:GO:0009246//P:enterobacterial common antigen biosynthetic process		F:GO:0089714//F:UDP-N-acetyl-D-mannosamine dehydrogenase activity///F:GO:0016628//F:oxidoreductase activity, acting on the CH-CH group of donors, NAD or NADP as acceptor///F:GO:0051287//F:NAD binding	ko00520//Amino sugar and nucleotide sugar metabolism///ko05111//Biofilm formation - Vibrio cholerae	UDP-N-acetylglucosamine 2-epimerase (non-hydrolyzing)	P:GO:0009246//P:enterobacterial common antigen biosynthetic process	C:GO:0005737//C:cytoplasm	F:GO:0008761//F:UDP-N-acetylglucosamine 2-epimerase activity	ko00520//Amino sugar and nucleotide sugar metabolism///ko01100//Metabolic pathways///ko05111//Biofilm formation - Vibrio cholerae	UDP-N-acetyl-D-mannosamine dehydrogenase	P:GO:0009246//P:enterobacterial common antigen biosynthetic process		F:GO:0089714//F:UDP-N-acetyl-D-mannosamine dehydrogenase activity///F:GO:0016628//F:oxidoreductase activity, acting on the CH-CH group of donors, NAD or NADP as acceptor///F:GO:0051287//F:NAD binding	ko00520//Amino sugar and nucleotide sugar metabolism///ko05111//Biofilm formation - Vibrio cholerae
ETPO_00104	wecC_2	UDP-N-acetyl-D-mannosamine dehydrogenase	+	ETPO_00103	ETPO_00105	+	+	Tandem	Tandem	-9	0	-2.53718	0.133575	-2.32245	0.224232	-8.76378	0.004531	-8.76378	0.005926	-3.20551	0.139669	-2.36229	0.358987	NA	NA	NA	NA	NA	NA	NA	NA	NA	NA	NA	NA	P:GO:0009246//P:enterobacterial common antigen biosynthetic process		F:GO:0089714//F:UDP-N-acetyl-D-mannosamine dehydrogenase activity///F:GO:0016628//F:oxidoreductase activity, acting on the CH-CH group of donors, NAD or NADP as acceptor///F:GO:0051287//F:NAD binding	ko00520//Amino sugar and nucleotide sugar metabolism///ko05111//Biofilm formation - Vibrio cholerae	UDP-N-acetyl-D-mannosamine dehydrogenase	P:GO:0009246//P:enterobacterial common antigen biosynthetic process		F:GO:0089714//F:UDP-N-acetyl-D-mannosamine dehydrogenase activity///F:GO:0016628//F:oxidoreductase activity, acting on the CH-CH group of donors, NAD or NADP as acceptor///F:GO:0051287//F:NAD binding	ko00520//Amino sugar and nucleotide sugar metabolism///ko05111//Biofilm formation - Vibrio cholerae	dTDP-glucose 4,6-dehydratase	P:GO:0009225//P:nucleotide-sugar metabolic process		F:GO:0008460//F:dTDP-glucose 4,6-dehydratase activity	ko01055//Biosynthesis of vancomycin group antibiotics///ko01130//Biosynthesis of antibiotics///ko00521//Streptomycin biosynthesis///ko00523//Polyketide sugar unit biosynthesis///ko00525//Acarbose and validamycin biosynthesis
ETPO_00105	rffG	dTDP-glucose 4,6-dehydratase	+	ETPO_00104	ETPO_00106	+	+	Tandem	Tandem	33	-9	-3.20551	0.139669	-2.36229	0.358987	-2.53718	0.133575	-2.32245	0.224232	-1.40076	0.484259	-1.9111	0.396035	NA	NA	NA	NA	NA	NA	NA	NA	NA	NA	NA	NA	P:GO:0009225//P:nucleotide-sugar metabolic process		F:GO:0008460//F:dTDP-glucose 4,6-dehydratase activity	ko01055//Biosynthesis of vancomycin group antibiotics///ko01130//Biosynthesis of antibiotics///ko00521//Streptomycin biosynthesis///ko00523//Polyketide sugar unit biosynthesis///ko00525//Acarbose and validamycin biosynthesis	UDP-N-acetyl-D-mannosamine dehydrogenase	P:GO:0009246//P:enterobacterial common antigen biosynthetic process		F:GO:0089714//F:UDP-N-acetyl-D-mannosamine dehydrogenase activity///F:GO:0016628//F:oxidoreductase activity, acting on the CH-CH group of donors, NAD or NADP as acceptor///F:GO:0051287//F:NAD binding	ko00520//Amino sugar and nucleotide sugar metabolism///ko05111//Biofilm formation - Vibrio cholerae	glucose-1-phosphate thymidylyltransferase	P:GO:0045226//P:extracellular polysaccharide biosynthetic process		F:GO:0008879//F:glucose-1-phosphate thymidylyltransferase activity///F:GO:0046872//F:metal ion binding	ko01130//Biosynthesis of antibiotics///ko00521//Streptomycin biosynthesis///ko00523//Polyketide sugar unit biosynthesis///ko00525//Acarbose and validamycin biosynthesis
ETPO_00106	rffH	glucose-1-phosphate thymidylyltransferase	+	ETPO_00105	ETPO_00107	+	+	Tandem	Tandem	-22	33	-1.40076	0.484259	-1.9111	0.396035	-3.20551	0.139669	-2.36229	0.358987	-1.27994	0.741002	-8.78348	0.0472604	NA	NA	NA	NA	NA	NA	NA	NA	NA	NA	NA	NA	P:GO:0045226//P:extracellular polysaccharide biosynthetic process		F:GO:0008879//F:glucose-1-phosphate thymidylyltransferase activity///F:GO:0046872//F:metal ion binding	ko01130//Biosynthesis of antibiotics///ko00521//Streptomycin biosynthesis///ko00523//Polyketide sugar unit biosynthesis///ko00525//Acarbose and validamycin biosynthesis	dTDP-glucose 4,6-dehydratase	P:GO:0009225//P:nucleotide-sugar metabolic process		F:GO:0008460//F:dTDP-glucose 4,6-dehydratase activity	ko01055//Biosynthesis of vancomycin group antibiotics///ko01130//Biosynthesis of antibiotics///ko00521//Streptomycin biosynthesis///ko00523//Polyketide sugar unit biosynthesis///ko00525//Acarbose and validamycin biosynthesis	dTDP-4-amino-4,6-dideoxy-D-galactose acyltransferase	P:GO:0009246//P:enterobacterial common antigen biosynthetic process		F:GO:0008080//F:N-acetyltransferase activity
ETPO_00107	wecD	dTDP-4-amino-4,6-dideoxy-D-galactose acyltransferase	+	ETPO_00106	ETPO_00108	+	+	Tandem	Tandem	26	-22	-1.27994	0.741002	-8.78348	0.0472604	-1.40076	0.484259	-1.9111	0.396035	-0.898856	0.545816	-1.67289	0.271058	NA	NA	NA	NA	NA	NA	NA	NA	NA	NA	NA	NA	P:GO:0009246//P:enterobacterial common antigen biosynthetic process		F:GO:0008080//F:N-acetyltransferase activity		glucose-1-phosphate thymidylyltransferase	P:GO:0045226//P:extracellular polysaccharide biosynthetic process		F:GO:0008879//F:glucose-1-phosphate thymidylyltransferase activity///F:GO:0046872//F:metal ion binding	ko01130//Biosynthesis of antibiotics///ko00521//Streptomycin biosynthesis///ko00523//Polyketide sugar unit biosynthesis///ko00525//Acarbose and validamycin biosynthesis	dTDP-4-amino-4,6-dideoxygalactose transaminase	P:GO:0009246//P:enterobacterial common antigen biosynthetic process		F:GO:0019180//F:dTDP-4-amino-4,6-dideoxygalactose transaminase activity///F:GO:0030170//F:pyridoxal phosphate binding
ETPO_00108	wecE	dTDP-4-amino-4,6-dideoxygalactose transaminase	+	ETPO_00107	ETPO_00109	+	+	Tandem	Tandem	0	26	-0.898856	0.545816	-1.67289	0.271058	-1.27994	0.741002	-8.78348	0.0472604	-0.801482	0.800854	-0.530389	0.919028	NA	NA	NA	NA	NA	NA	NA	NA	NA	NA	NA	NA	P:GO:0009246//P:enterobacterial common antigen biosynthetic process		F:GO:0019180//F:dTDP-4-amino-4,6-dideoxygalactose transaminase activity///F:GO:0030170//F:pyridoxal phosphate binding		dTDP-4-amino-4,6-dideoxy-D-galactose acyltransferase	P:GO:0009246//P:enterobacterial common antigen biosynthetic process		F:GO:0008080//F:N-acetyltransferase activity		lipid III flippase WzxE	P:GO:0009246//P:enterobacterial common antigen biosynthetic process	C:GO:0005886//C:plasma membrane
ETPO_00109	wzxE	lipid III flippase WzxE	+	ETPO_00108	ETPO_00110	+	-	Tandem	Convergent	-18	0	-0.801482	0.800854	-0.530389	0.919028	-0.898856	0.545816	-1.67289	0.271058	-2.14099	1	-2.14099	1	NA	NA	NA	NA	NA	NA	NA	NA	NA	NA	NA	NA	P:GO:0009246//P:enterobacterial common antigen biosynthetic process	C:GO:0005886//C:plasma membrane			dTDP-4-amino-4,6-dideoxygalactose transaminase	P:GO:0009246//P:enterobacterial common antigen biosynthetic process		F:GO:0019180//F:dTDP-4-amino-4,6-dideoxygalactose transaminase activity///F:GO:0030170//F:pyridoxal phosphate binding		HAD family hydrolase		C:GO:0016020//C:membrane///C:GO:0016020//C:membrane	F:GO:0016791//F:phosphatase activity///F:GO:0016787//F:hydrolase activity
ETPO_00110	ETPO_00110	HAD family hydrolase	-	ETPO_00111	ETPO_00109	+	+	Divergent	Convergent	-18	66	-2.14099	1	-2.14099	1	-8.37941	0.002178	0.136635	1	-0.801482	0.800854	-0.530389	0.919028	NA	NA	NA	NA	NA	NA	NA	NA	NA	NA	NA	NA		C:GO:0016020//C:membrane///C:GO:0016020//C:membrane	F:GO:0016791//F:phosphatase activity///F:GO:0016787//F:hydrolase activity		TDP-N-acetylfucosamine:lipid II N-acetylfucosaminyltransferase	P:GO:0036065//P:fucosylation///P:GO:0009246//P:enterobacterial common antigen biosynthetic process	C:GO:0005886//C:plasma membrane	F:GO:0102031//F:4-acetamido-4,6-dideoxy-D-galactose transferase activity///F:GO:0008417//F:fucosyltransferase activity		lipid III flippase WzxE	P:GO:0009246//P:enterobacterial common antigen biosynthetic process	C:GO:0005886//C:plasma membrane
ETPO_00111	wecF	TDP-N-acetylfucosamine:lipid II N-acetylfucosaminyltransferase	+	ETPO_00110	ETPO_00112	-	+	Divergent	Tandem	-3	66	-8.37941	0.002178	0.136635	1	-2.14099	1	-2.14099	1	-2.21234	0.518973	-0.821348	0.895304	NA	NA	NA	NA	NA	NA	NA	NA	NA	NA	NA	NA	P:GO:0036065//P:fucosylation///P:GO:0009246//P:enterobacterial common antigen biosynthetic process	C:GO:0005886//C:plasma membrane	F:GO:0102031//F:4-acetamido-4,6-dideoxy-D-galactose transferase activity///F:GO:0008417//F:fucosyltransferase activity		HAD family hydrolase		C:GO:0016020//C:membrane///C:GO:0016020//C:membrane	F:GO:0016791//F:phosphatase activity///F:GO:0016787//F:hydrolase activity		ECA oligosaccharide polymerase	P:GO:0009246//P:enterobacterial common antigen biosynthetic process	C:GO:0005886//C:plasma membrane
ETPO_00112	wzyE	ECA oligosaccharide polymerase	+	ETPO_00111	ETPO_00113	+	+	Tandem	Tandem	-10	-3	-2.21234	0.518973	-0.821348	0.895304	-8.37941	0.002178	0.136635	1	-2.34885	0.381358	-1.91458	0.563019	NA	NA	NA	NA	NA	NA	NA	NA	NA	NA	NA	NA	P:GO:0009246//P:enterobacterial common antigen biosynthetic process	C:GO:0005886//C:plasma membrane			TDP-N-acetylfucosamine:lipid II N-acetylfucosaminyltransferase	P:GO:0036065//P:fucosylation///P:GO:0009246//P:enterobacterial common antigen biosynthetic process	C:GO:0005886//C:plasma membrane	F:GO:0102031//F:4-acetamido-4,6-dideoxy-D-galactose transferase activity///F:GO:0008417//F:fucosyltransferase activity		lipopolysaccharide N-acetylmannosaminouronosyltransferase	P:GO:0009246//P:enterobacterial common antigen biosynthetic process		F:GO:0047241//F:lipopolysaccharide N-acetylmannosaminouronosyltransferase activity
ETPO_00113	wecG	lipopolysaccharide N-acetylmannosaminouronosyltransferase	+	ETPO_00112	ETPO_00114	+	+	Tandem	Tandem	176	-10	-2.34885	0.381358	-1.91458	0.563019	-2.21234	0.518973	-0.821348	0.895304	-5.57425	0.320342	3.29576	0.530206	NA	NA	NA	NA	NA	NA	NA	NA	NA	NA	NA	NA	P:GO:0009246//P:enterobacterial common antigen biosynthetic process		F:GO:0047241//F:lipopolysaccharide N-acetylmannosaminouronosyltransferase activity		ECA oligosaccharide polymerase	P:GO:0009246//P:enterobacterial common antigen biosynthetic process	C:GO:0005886//C:plasma membrane
ETPO_00114	ETPO_00114		+	ETPO_00113	ETPO_00115	+	+	Tandem	Tandem	59	176	-5.57425	0.320342	3.29576	0.530206	-2.34885	0.381358	-1.91458	0.563019	-8.21507	0.002053	2.86901	0.16937	NA	NA	NA	NA	NA	NA	NA	NA	NA	NA	NA	NA					lipopolysaccharide N-acetylmannosaminouronosyltransferase	P:GO:0009246//P:enterobacterial common antigen biosynthetic process		F:GO:0047241//F:lipopolysaccharide N-acetylmannosaminouronosyltransferase activity
ETPO_00115	ETPO_00115		+	ETPO_00114	ETPO_00116	+	+	Tandem	Tandem	15	59	-8.21507	0.002053	2.86901	0.16937	-5.57425	0.320342	3.29576	0.530206	-7.18617	0.0222637	-7.18617	0.0291709	NA	NA	NA	NA	NA	NA	NA	NA	NA	NA	NA	NA
ETPO_00116	ETPO_00116		+	ETPO_00115	ETPO_00117	+	+	Tandem	Tandem	25	15	-7.18617	0.0222637	-7.18617	0.0291709	-8.21507	0.002053	2.86901	0.16937	-4.6397	0.260653	-4.6397	0.329411	NA	NA	NA	NA	NA	NA	NA	NA	NA	NA	NA	NA
ETPO_00117	ETPO_00117		+	ETPO_00116	ETPO_00118	+	-	Tandem	Convergent	605	25	-4.6397	0.260653	-4.6397	0.329411	-7.18617	0.0222637	-7.18617	0.0291709	-1.47515	0.133255	-0.799761	0.540105	NA	NA	NA	NA	NA	NA	NA	NA	NA	NA	NA	NA										protoheme IX biogenesis protein HemY	P:GO:0006779//P:porphyrin-containing compound biosynthetic process///P:GO:0042168//P:heme metabolic process	C:GO:0005886//C:plasma membrane
ETPO_00118	hemY	protoheme IX biogenesis protein HemY	-	ETPO_00119	ETPO_00117	-	+	Tandem	Convergent	605	-3	-1.47515	0.133255	-0.799761	0.540105	-0.492761	0.599072	-0.193928	0.911687	-4.6397	0.260653	-4.6397	0.329411	NA	NA	NA	NA	NA	NA	NA	NA	NA	NA	NA	NA	P:GO:0006779//P:porphyrin-containing compound biosynthetic process///P:GO:0042168//P:heme metabolic process	C:GO:0005886//C:plasma membrane			uroporphyrinogen-III C-methyltransferase	P:GO:0032259//P:methylation	C:GO:0016020//C:membrane	F:GO:0004851//F:uroporphyrin-III C-methyltransferase activity	ko01120//Microbial metabolism in diverse environments///ko00860//Porphyrin metabolism///ko01100//Metabolic pathways///ko01110//Biosynthesis of secondary metabolites
ETPO_00119	hemX	uroporphyrinogen-III C-methyltransferase	-	ETPO_00120	ETPO_00118	-	-	Tandem	Tandem	-3	19	-0.492761	0.599072	-0.193928	0.911687	-0.91421	0.659334	0.373269	0.923004	-1.47515	0.133255	-0.799761	0.540105	NA	NA	NA	NA	NA	NA	NA	NA	NA	NA	NA	NA	P:GO:0032259//P:methylation	C:GO:0016020//C:membrane	F:GO:0004851//F:uroporphyrin-III C-methyltransferase activity	ko01120//Microbial metabolism in diverse environments///ko00860//Porphyrin metabolism///ko01100//Metabolic pathways///ko01110//Biosynthesis of secondary metabolites	uroporphyrinogen-III synthase	P:GO:0006780//P:uroporphyrinogen III biosynthetic process///P:GO:0006782//P:protoporphyrinogen IX biosynthetic process		F:GO:0004852//F:uroporphyrinogen-III synthase activity	ko01120//Microbial metabolism in diverse environments///ko00860//Porphyrin metabolism///ko01100//Metabolic pathways///ko01110//Biosynthesis of secondary metabolites	protoheme IX biogenesis protein HemY	P:GO:0006779//P:porphyrin-containing compound biosynthetic process///P:GO:0042168//P:heme metabolic process	C:GO:0005886//C:plasma membrane
ETPO_00120	hemD	uroporphyrinogen-III synthase	-	ETPO_00121	ETPO_00119	-	-	Tandem	Tandem	19	7	-0.91421	0.659334	0.373269	0.923004	0.087699	0.972206	0.0934313	0.989382	-0.492761	0.599072	-0.193928	0.911687	NA	NA	NA	NA	NA	NA	NA	NA	NA	NA	NA	NA	P:GO:0006780//P:uroporphyrinogen III biosynthetic process///P:GO:0006782//P:protoporphyrinogen IX biosynthetic process		F:GO:0004852//F:uroporphyrinogen-III synthase activity	ko01120//Microbial metabolism in diverse environments///ko00860//Porphyrin metabolism///ko01100//Metabolic pathways///ko01110//Biosynthesis of secondary metabolites	hydroxymethylbilane synthase	P:GO:0006782//P:protoporphyrinogen IX biosynthetic process///P:GO:0018160//P:peptidyl-pyrromethane cofactor linkage		F:GO:0004418//F:hydroxymethylbilane synthase activity	ko01120//Microbial metabolism in diverse environments///ko00860//Porphyrin metabolism///ko01100//Metabolic pathways///ko01110//Biosynthesis of secondary metabolites	uroporphyrinogen-III C-methyltransferase	P:GO:0032259//P:methylation	C:GO:0016020//C:membrane	F:GO:0004851//F:uroporphyrin-III C-methyltransferase activity	ko01120//Microbial metabolism in diverse environments///ko00860//Porphyrin metabolism///ko01100//Metabolic pathways///ko01110//Biosynthesis of secondary metabolites
ETPO_00121	hemC	hydroxymethylbilane synthase	-	ETPO_00122	ETPO_00120	+	-	Divergent	Tandem	7	303	0.087699	0.972206	0.0934313	0.989382	-1.47321	0.0221429	0.236347	0.846424	-0.91421	0.659334	0.373269	0.923004	NA	NA	NA	NA	NA	NA	NA	NA	NA	NA	NA	NA	P:GO:0006782//P:protoporphyrinogen IX biosynthetic process///P:GO:0018160//P:peptidyl-pyrromethane cofactor linkage		F:GO:0004418//F:hydroxymethylbilane synthase activity	ko01120//Microbial metabolism in diverse environments///ko00860//Porphyrin metabolism///ko01100//Metabolic pathways///ko01110//Biosynthesis of secondary metabolites	class I adenylate cyclase	P:GO:0006171//P:cAMP biosynthetic process	C:GO:0005737//C:cytoplasm	F:GO:0004016//F:adenylate cyclase activity///F:GO:0005524//F:ATP binding	ko00230//Purine metabolism///ko02026//Biofilm formation - Escherichia coli///ko05111//Biofilm formation - Vibrio cholerae	uroporphyrinogen-III synthase	P:GO:0006780//P:uroporphyrinogen III biosynthetic process///P:GO:0006782//P:protoporphyrinogen IX biosynthetic process		F:GO:0004852//F:uroporphyrinogen-III synthase activity	ko01120//Microbial metabolism in diverse environments///ko00860//Porphyrin metabolism///ko01100//Metabolic pathways///ko01110//Biosynthesis of secondary metabolites
ETPO_00122	cyaA	class I adenylate cyclase	+	ETPO_00121	ETPO_00123	-	-	Divergent	Convergent	8	303	-1.47321	0.0221429	0.236347	0.846424	0.087699	0.972206	0.0934313	0.989382	0.200655	0.773946	-1.03777	0.0526189	NA	NA	NA	NA	NA	NA	NA	NA	NA	NA	NA	NA	P:GO:0006171//P:cAMP biosynthetic process	C:GO:0005737//C:cytoplasm	F:GO:0004016//F:adenylate cyclase activity///F:GO:0005524//F:ATP binding	ko00230//Purine metabolism///ko02026//Biofilm formation - Escherichia coli///ko05111//Biofilm formation - Vibrio cholerae	hydroxymethylbilane synthase	P:GO:0006782//P:protoporphyrinogen IX biosynthetic process///P:GO:0018160//P:peptidyl-pyrromethane cofactor linkage		F:GO:0004418//F:hydroxymethylbilane synthase activity	ko01120//Microbial metabolism in diverse environments///ko00860//Porphyrin metabolism///ko01100//Metabolic pathways///ko01110//Biosynthesis of secondary metabolites	iron donor protein CyaY	P:GO:0016226//P:iron-sulfur cluster assembly	C:GO:0005737//C:cytoplasm	F:GO:0008199//F:ferric iron binding
ETPO_00123	cyaY	iron donor protein CyaY	-	ETPO_00124	ETPO_00122	+	+	Divergent	Convergent	8	78	0.200655	0.773946	-1.03777	0.0526189	0.721674	0.241745	1.3189	0.0234918	-1.47321	0.0221429	0.236347	0.846424	NA	NA	NA	NA	NA	NA	NA	NA	NA	NA	NA	NA	P:GO:0016226//P:iron-sulfur cluster assembly	C:GO:0005737//C:cytoplasm	F:GO:0008199//F:ferric iron binding		lipoprotein		C:GO:0016020//C:membrane			class I adenylate cyclase	P:GO:0006171//P:cAMP biosynthetic process	C:GO:0005737//C:cytoplasm	F:GO:0004016//F:adenylate cyclase activity///F:GO:0005524//F:ATP binding	ko00230//Purine metabolism///ko02026//Biofilm formation - Escherichia coli///ko05111//Biofilm formation - Vibrio cholerae
ETPO_00124	ETPO_00124	lipoprotein	+	ETPO_00123	ETPO_00125	-	+	Divergent	Tandem	58	78	0.721674	0.241745	1.3189	0.0234918	0.200655	0.773946	-1.03777	0.0526189	-0.176995	0.848326	0.150079	0.919658	NA	NA	NA	NA	NA	NA	NA	NA	NA	NA	NA	NA		C:GO:0016020//C:membrane			iron donor protein CyaY	P:GO:0016226//P:iron-sulfur cluster assembly	C:GO:0005737//C:cytoplasm	F:GO:0008199//F:ferric iron binding		diaminopimelate epimerase	P:GO:0009089//P:lysine biosynthetic process via diaminopimelate	C:GO:0005737//C:cytoplasm	F:GO:0008837//F:diaminopimelate epimerase activity	ko01120//Microbial metabolism in diverse environments///ko01130//Biosynthesis of antibiotics///ko01230//Biosynthesis of amino acids///ko00300//Lysine biosynthesis///ko01100//Metabolic pathways///ko01110//Biosynthesis of secondary metabolites
ETPO_00125	dapF	diaminopimelate epimerase	+	ETPO_00124	ETPO_00126	+	+	Tandem	Tandem	14	58	-0.176995	0.848326	0.150079	0.919658	0.721674	0.241745	1.3189	0.0234918	-0.598882	0.568113	-0.391689	0.803018	NA	NA	NA	NA	NA	NA	NA	NA	NA	NA	NA	NA	P:GO:0009089//P:lysine biosynthetic process via diaminopimelate	C:GO:0005737//C:cytoplasm	F:GO:0008837//F:diaminopimelate epimerase activity	ko01120//Microbial metabolism in diverse environments///ko01130//Biosynthesis of antibiotics///ko01230//Biosynthesis of amino acids///ko00300//Lysine biosynthesis///ko01100//Metabolic pathways///ko01110//Biosynthesis of secondary metabolites	lipoprotein		C:GO:0016020//C:membrane			DUF484 domain-containing protein
ETPO_00126	ETPO_00126	DUF484 domain-containing protein	+	ETPO_00125	ETPO_00127	+	+	Tandem	Tandem	-3	14	-0.598882	0.568113	-0.391689	0.803018	-0.176995	0.848326	0.150079	0.919658	-0.98747	0.464277	-0.674859	0.718248	NA	NA	NA	NA	NA	NA	NA	NA	NA	NA	NA	NA					diaminopimelate epimerase	P:GO:0009089//P:lysine biosynthetic process via diaminopimelate	C:GO:0005737//C:cytoplasm	F:GO:0008837//F:diaminopimelate epimerase activity	ko01120//Microbial metabolism in diverse environments///ko01130//Biosynthesis of antibiotics///ko01230//Biosynthesis of amino acids///ko00300//Lysine biosynthesis///ko01100//Metabolic pathways///ko01110//Biosynthesis of secondary metabolites	Tyrosine recombinase XerC	P:GO:0007059//P:chromosome segregation///P:GO:0015074//P:DNA integration///P:GO:0051301//P:cell division///P:GO:0006313//P:transposition, DNA-mediated	C:GO:0005737//C:cytoplasm	F:GO:0009037//F:tyrosine-based site-specific recombinase activity///F:GO:0003677//F:DNA binding
ETPO_00127	xerC	Tyrosine recombinase XerC	+	ETPO_00126	ETPO_00128	+	+	Tandem	Tandem	0	-3	-0.98747	0.464277	-0.674859	0.718248	-0.598882	0.568113	-0.391689	0.803018	-1.38387	0.472447	-1.33491	0.568713	NA	NA	NA	NA	NA	NA	NA	NA	NA	NA	NA	NA	P:GO:0007059//P:chromosome segregation///P:GO:0015074//P:DNA integration///P:GO:0051301//P:cell division///P:GO:0006313//P:transposition, DNA-mediated	C:GO:0005737//C:cytoplasm	F:GO:0009037//F:tyrosine-based site-specific recombinase activity///F:GO:0003677//F:DNA binding		DUF484 domain-containing protein					5-amino-6-(5-phospho-D-ribitylamino)uracil phosphatase YigB			F:GO:0018784//F:(S)-2-haloacid dehalogenase activity///F:GO:0046872//F:metal ion binding	ko00740//Riboflavin metabolism///ko01100//Metabolic pathways///ko01110//Biosynthesis of secondary metabolites
ETPO_00128	ETPO_00128	5-amino-6-(5-phospho-D-ribitylamino)uracil phosphatase YigB	+	ETPO_00127	ETPO_00129	+	+	Tandem	Tandem	77	0	-1.38387	0.472447	-1.33491	0.568713	-0.98747	0.464277	-0.674859	0.718248	0.282977	0.810682	-0.102846	0.974701	NA	NA	NA	NA	NA	NA	NA	NA	NA	NA	NA	NA			F:GO:0018784//F:(S)-2-haloacid dehalogenase activity///F:GO:0046872//F:metal ion binding	ko00740//Riboflavin metabolism///ko01100//Metabolic pathways///ko01110//Biosynthesis of secondary metabolites	Tyrosine recombinase XerC	P:GO:0007059//P:chromosome segregation///P:GO:0015074//P:DNA integration///P:GO:0051301//P:cell division///P:GO:0006313//P:transposition, DNA-mediated	C:GO:0005737//C:cytoplasm	F:GO:0009037//F:tyrosine-based site-specific recombinase activity///F:GO:0003677//F:DNA binding		DNA helicase II	P:GO:0006268//P:DNA unwinding involved in DNA replication	C:GO:0005737//C:cytoplasm	F:GO:0016887//F:ATP hydrolysis activity///F:GO:0003677//F:DNA binding///F:GO:0003678//F:DNA helicase activity///F:GO:0005524//F:ATP binding	ko03420//Nucleotide excision repair///ko03430//Mismatch repair
ETPO_00129	uvrD_1	DNA helicase II	+	ETPO_00128	ETPO_00130	+	+	Tandem	Tandem	304	77	0.282977	0.810682	-0.102846	0.974701	-1.38387	0.472447	-1.33491	0.568713	0.0544433	0.986228	-0.0190257	1	NA	NA	NA	NA	NA	NA	NA	NA	NA	NA	NA	NA	P:GO:0006268//P:DNA unwinding involved in DNA replication	C:GO:0005737//C:cytoplasm	F:GO:0016887//F:ATP hydrolysis activity///F:GO:0003677//F:DNA binding///F:GO:0003678//F:DNA helicase activity///F:GO:0005524//F:ATP binding	ko03420//Nucleotide excision repair///ko03430//Mismatch repair	5-amino-6-(5-phospho-D-ribitylamino)uracil phosphatase YigB			F:GO:0018784//F:(S)-2-haloacid dehalogenase activity///F:GO:0046872//F:metal ion binding	ko00740//Riboflavin metabolism///ko01100//Metabolic pathways///ko01110//Biosynthesis of secondary metabolites	magnesium/cobalt transporter CorA	P:GO:1903830//P:magnesium ion transmembrane transport///P:GO:0006824//P:cobalt ion transport	C:GO:0005886//C:plasma membrane	F:GO:0015095//F:magnesium ion transmembrane transporter activity///F:GO:0015087//F:cobalt ion transmembrane transporter activity
ETPO_00130	corA	magnesium/cobalt transporter CorA	+	ETPO_00129	ETPO_00131	+	+	Tandem	Tandem	137	304	0.0544433	0.986228	-0.0190257	1	0.282977	0.810682	-0.102846	0.974701	-0.680721	0.773946	-0.968071	0.734505	NA	NA	NA	NA	NA	NA	NA	NA	NA	NA	NA	NA	P:GO:1903830//P:magnesium ion transmembrane transport///P:GO:0006824//P:cobalt ion transport	C:GO:0005886//C:plasma membrane	F:GO:0015095//F:magnesium ion transmembrane transporter activity///F:GO:0015087//F:cobalt ion transmembrane transporter activity		DNA helicase II	P:GO:0006268//P:DNA unwinding involved in DNA replication	C:GO:0005737//C:cytoplasm	F:GO:0016887//F:ATP hydrolysis activity///F:GO:0003677//F:DNA binding///F:GO:0003678//F:DNA helicase activity///F:GO:0005524//F:ATP binding	ko03420//Nucleotide excision repair///ko03430//Mismatch repair	AbrB family transcriptional regulator	P:GO:0010468//P:regulation of gene expression	C:GO:0016020//C:membrane	F:GO:0004497//F:monooxygenase activity
ETPO_00131	ETPO_00131	AbrB family transcriptional regulator	+	ETPO_00130	ETPO_00132	+	+	Tandem	Tandem	-6	137	-0.680721	0.773946	-0.968071	0.734505	0.0544433	0.986228	-0.0190257	1	-8.27198	0.0162767	-1.10178	0.790334	NA	NA	NA	NA	NA	NA	NA	NA	NA	NA	NA	NA	P:GO:0010468//P:regulation of gene expression	C:GO:0016020//C:membrane	F:GO:0004497//F:monooxygenase activity		magnesium/cobalt transporter CorA	P:GO:1903830//P:magnesium ion transmembrane transport///P:GO:0006824//P:cobalt ion transport	C:GO:0005886//C:plasma membrane	F:GO:0015095//F:magnesium ion transmembrane transporter activity///F:GO:0015087//F:cobalt ion transmembrane transporter activity		AbrB family transcriptional regulator	P:GO:0010468//P:regulation of gene expression	C:GO:0016020//C:membrane	F:GO:0004497//F:monooxygenase activity
ETPO_00132	ETPO_00132	AbrB family transcriptional regulator	+	ETPO_00131	ETPO_00133	+	-	Tandem	Convergent	-11	-6	-8.27198	0.0162767	-1.10178	0.790334	-0.680721	0.773946	-0.968071	0.734505	-6.45598	0.0720165	0.88795	0.846014	NA	NA	NA	NA	NA	NA	NA	NA	-0.621742	0.341692	-0.708554	0.125166	P:GO:0010468//P:regulation of gene expression	C:GO:0016020//C:membrane	F:GO:0004497//F:monooxygenase activity		AbrB family transcriptional regulator	P:GO:0010468//P:regulation of gene expression	C:GO:0016020//C:membrane	F:GO:0004497//F:monooxygenase activity		EamA family transporter RarD		C:GO:0005886//C:plasma membrane
ETPO_00133	rarD1	EamA family transporter RarD	-	ETPO_00134	ETPO_00132	+	+	Divergent	Convergent	-11	208	-6.45598	0.0720165	0.88795	0.846014	-2.34498	0.004843	-1.76619	0.0481358	-8.27198	0.0162767	-1.10178	0.790334	-0.621742	0.341692	-0.708554	0.125166	NA	NA	NA	NA	NA	NA	NA	NA		C:GO:0005886//C:plasma membrane			phospholipase A	P:GO:0016042//P:lipid catabolic process	C:GO:0009279//C:cell outer membrane	F:GO:0046872//F:metal ion binding///F:GO:0052739//F:phosphatidylserine 1-acylhydrolase activity///F:GO:0052740//F:1-acyl-2-lysophosphatidylserine acylhydrolase activity///F:GO:0004623//F:phospholipase A2 activity///F:GO:0008970//F:phospholipase A1 activity	ko00591//Linoleic acid metabolism///ko00592//alpha-Linolenic acid metabolism///ko01100//Metabolic pathways///ko01110//Biosynthesis of secondary metabolites///ko00564//Glycerophospholipid metabolism///ko00565//Ether lipid metabolism///ko00590//Arachidonic acid metabolism	AbrB family transcriptional regulator	P:GO:0010468//P:regulation of gene expression	C:GO:0016020//C:membrane	F:GO:0004497//F:monooxygenase activity
ETPO_00134	pldA	phospholipase A	+	ETPO_00133	ETPO_00135	-	+	Divergent	Tandem	69	208	-2.34498	0.004843	-1.76619	0.0481358	-6.45598	0.0720165	0.88795	0.846014	-1.49382	0.0568768	-1.6855	0.0388009	NA	NA	NA	NA	-0.621742	0.341692	-0.708554	0.125166	NA	NA	NA	NA	P:GO:0016042//P:lipid catabolic process	C:GO:0009279//C:cell outer membrane	F:GO:0046872//F:metal ion binding///F:GO:0052739//F:phosphatidylserine 1-acylhydrolase activity///F:GO:0052740//F:1-acyl-2-lysophosphatidylserine acylhydrolase activity///F:GO:0004623//F:phospholipase A2 activity///F:GO:0008970//F:phospholipase A1 activity	ko00591//Linoleic acid metabolism///ko00592//alpha-Linolenic acid metabolism///ko01100//Metabolic pathways///ko01110//Biosynthesis of secondary metabolites///ko00564//Glycerophospholipid metabolism///ko00565//Ether lipid metabolism///ko00590//Arachidonic acid metabolism	EamA family transporter RarD		C:GO:0005886//C:plasma membrane			ATP-dependent DNA helicase RecQ	P:GO:0006281//P:DNA repair///P:GO:0006310//P:DNA recombination///P:GO:0009432//P:SOS response///P:GO:0032508//P:DNA duplex unwinding///P:GO:0006260//P:DNA replication		F:GO:0016887//F:ATP hydrolysis activity///F:GO:0043138//F:3'-5' DNA helicase activity///F:GO:0003677//F:DNA binding///F:GO:0005524//F:ATP binding	ko03018//RNA degradation
ETPO_00135	recQ	ATP-dependent DNA helicase RecQ	+	ETPO_00134	ETPO_00136	+	-	Tandem	Convergent	7	69	-1.49382	0.0568768	-1.6855	0.0388009	-2.34498	0.004843	-1.76619	0.0481358	0.739492	0.843856	0.629159	0.915465	NA	NA	NA	NA	NA	NA	NA	NA	NA	NA	NA	NA	P:GO:0006281//P:DNA repair///P:GO:0006310//P:DNA recombination///P:GO:0009432//P:SOS response///P:GO:0032508//P:DNA duplex unwinding///P:GO:0006260//P:DNA replication		F:GO:0016887//F:ATP hydrolysis activity///F:GO:0043138//F:3'-5' DNA helicase activity///F:GO:0003677//F:DNA binding///F:GO:0005524//F:ATP binding	ko03018//RNA degradation	phospholipase A	P:GO:0016042//P:lipid catabolic process	C:GO:0009279//C:cell outer membrane	F:GO:0046872//F:metal ion binding///F:GO:0052739//F:phosphatidylserine 1-acylhydrolase activity///F:GO:0052740//F:1-acyl-2-lysophosphatidylserine acylhydrolase activity///F:GO:0004623//F:phospholipase A2 activity///F:GO:0008970//F:phospholipase A1 activity	ko00591//Linoleic acid metabolism///ko00592//alpha-Linolenic acid metabolism///ko01100//Metabolic pathways///ko01110//Biosynthesis of secondary metabolites///ko00564//Glycerophospholipid metabolism///ko00565//Ether lipid metabolism///ko00590//Arachidonic acid metabolism	S-adenosyl-l-methionine hydroxide adenosyltransferase family protein			F:GO:0016740//F:transferase activity
ETPO_00136	ETPO_00136	S-adenosyl-l-methionine hydroxide adenosyltransferase family protein	-	ETPO_00137	ETPO_00135	+	+	Divergent	Convergent	7	331	0.739492	0.843856	0.629159	0.915465	0.189611	0.918115	1.0746	0.460501	-1.49382	0.0568768	-1.6855	0.0388009	NA	NA	NA	NA	NA	NA	NA	NA	NA	NA	NA	NA			F:GO:0016740//F:transferase activity		threonine export protein RhtC	P:GO:0006865//P:amino acid transport	C:GO:0005886//C:plasma membrane			ATP-dependent DNA helicase RecQ	P:GO:0006281//P:DNA repair///P:GO:0006310//P:DNA recombination///P:GO:0009432//P:SOS response///P:GO:0032508//P:DNA duplex unwinding///P:GO:0006260//P:DNA replication		F:GO:0016887//F:ATP hydrolysis activity///F:GO:0043138//F:3'-5' DNA helicase activity///F:GO:0003677//F:DNA binding///F:GO:0005524//F:ATP binding	ko03018//RNA degradation
ETPO_00137	rhtC	threonine export protein RhtC	+	ETPO_00136	ETPO_00138	-	-	Divergent	Convergent	74	331	0.189611	0.918115	1.0746	0.460501	0.739492	0.843856	0.629159	0.915465	4.43909	0.0220428	4.44647	0.028371	NA	NA	NA	NA	NA	NA	NA	NA	1.25098	0.195706	0.747184	0.345039	P:GO:0006865//P:amino acid transport	C:GO:0005886//C:plasma membrane			S-adenosyl-l-methionine hydroxide adenosyltransferase family protein			F:GO:0016740//F:transferase activity		gluconate transporter	P:GO:0035429//P:gluconate transmembrane transport	C:GO:0016020//C:membrane	F:GO:0015128//F:gluconate transmembrane transporter activity
ETPO_00138	gntU	gluconate transporter	-	ETPO_00139	ETPO_00137	-	+	Tandem	Convergent	74	12	4.43909	0.0220428	4.44647	0.028371	8.49246	0.003086	6.95102	0.0174549	0.189611	0.918115	1.0746	0.460501	1.25098	0.195706	0.747184	0.345039	NA	NA	NA	NA	NA	NA	NA	NA	P:GO:0035429//P:gluconate transmembrane transport	C:GO:0016020//C:membrane	F:GO:0015128//F:gluconate transmembrane transporter activity		Gluconokinase	P:GO:0006633//P:fatty acid biosynthetic process///P:GO:0006635//P:fatty acid beta-oxidation///P:GO:0006750//P:glutathione biosynthetic process///P:GO:0009089//P:lysine biosynthetic process via diaminopimelate///P:GO:0009099//P:valine biosynthetic process///P:GO:0009234//P:menaquinone biosynthetic process///P:GO:0009252//P:peptidoglycan biosynthetic process///P:GO:0016310//P:phosphorylation///P:GO…		F:GO:0046316//F:gluconokinase activity///F:GO:0005524//F:ATP binding	ko01120//Microbial metabolism in diverse environments///ko01130//Biosynthesis of antibiotics///ko01200//Carbon metabolism///ko00030//Pentose phosphate pathway///ko01100//Metabolic pathways///ko01110//Biosynthesis of secondary metabolites	threonine export protein RhtC	P:GO:0006865//P:amino acid transport	C:GO:0005886//C:plasma membrane
ETPO_00139	gntK	Gluconokinase	-	ETPO_00140	ETPO_00138	-	-	Tandem	Tandem	12	150	8.49246	0.003086	6.95102	0.0174549	1.67784	0.136171	1.33235	0.321555	4.43909	0.0220428	4.44647	0.028371	NA	NA	NA	NA	NA	NA	NA	NA	1.25098	0.195706	0.747184	0.345039	P:GO:0006633//P:fatty acid biosynthetic process///P:GO:0006635//P:fatty acid beta-oxidation///P:GO:0006750//P:glutathione biosynthetic process///P:GO:0009089//P:lysine biosynthetic process via diaminopimelate///P:GO:0009099//P:valine biosynthetic process///P:GO:0009234//P:menaquinone biosynthetic process///P:GO:0009252//P:peptidoglycan biosynthetic process///P:GO:0016310//P:phosphorylation///P:GO…		F:GO:0046316//F:gluconokinase activity///F:GO:0005524//F:ATP binding	ko01120//Microbial metabolism in diverse environments///ko01130//Biosynthesis of antibiotics///ko01200//Carbon metabolism///ko00030//Pentose phosphate pathway///ko01100//Metabolic pathways///ko01110//Biosynthesis of secondary metabolites	transcriptional regulator	P:GO:0006355//P:regulation of DNA-templated transcription		F:GO:0003677//F:DNA binding		gluconate transporter	P:GO:0035429//P:gluconate transmembrane transport	C:GO:0016020//C:membrane	F:GO:0015128//F:gluconate transmembrane transporter activity
ETPO_00140	gntR_1	transcriptional regulator	-	ETPO_00141	ETPO_00139	+	-	Divergent	Tandem	150	224	1.67784	0.136171	1.33235	0.321555	1.17477	0.00253	1.33447	0.0006092	8.49246	0.003086	6.95102	0.0174549	NA	NA	NA	NA	NA	NA	NA	NA	NA	NA	NA	NA	P:GO:0006355//P:regulation of DNA-templated transcription		F:GO:0003677//F:DNA binding		zinc/cadmium/mercury/lead-transporting ATPase	P:GO:0098655//P:monoatomic cation transmembrane transport	C:GO:0005886//C:plasma membrane	F:GO:0019829//F:ATPase-coupled monoatomic cation transmembrane transporter activity///F:GO:0046872//F:metal ion binding///F:GO:0005524//F:ATP binding///F:GO:0016887//F:ATP hydrolysis activity		Gluconokinase	P:GO:0006633//P:fatty acid biosynthetic process///P:GO:0006635//P:fatty acid beta-oxidation///P:GO:0006750//P:glutathione biosynthetic process///P:GO:0009089//P:lysine biosynthetic process via diaminopimelate///P:GO:0009099//P:valine biosynthetic process///P:GO:0009234//P:menaquinone biosynthetic process///P:GO:0009252//P:peptidoglycan biosynthetic process///P:GO:0016310//P:phosphorylation///P:GO…		F:GO:0046316//F:gluconokinase activity///F:GO:0005524//F:ATP binding	ko01120//Microbial metabolism in diverse environments///ko01130//Biosynthesis of antibiotics///ko01200//Carbon metabolism///ko00030//Pentose phosphate pathway///ko01100//Metabolic pathways///ko01110//Biosynthesis of secondary metabolites
ETPO_00141	zntA	zinc/cadmium/mercury/lead-transporting ATPase	+	ETPO_00140	ETPO_00142	-	+	Divergent	Tandem	57	224	1.17477	0.00253	1.33447	0.0006092	1.67784	0.136171	1.33235	0.321555	1.99882	5.163e-07	2.61901	3.81e-11	NA	NA	NA	NA	NA	NA	NA	NA	NA	NA	NA	NA	P:GO:0098655//P:monoatomic cation transmembrane transport	C:GO:0005886//C:plasma membrane	F:GO:0019829//F:ATPase-coupled monoatomic cation transmembrane transporter activity///F:GO:0046872//F:metal ion binding///F:GO:0005524//F:ATP binding///F:GO:0016887//F:ATP hydrolysis activity		transcriptional regulator	P:GO:0006355//P:regulation of DNA-templated transcription		F:GO:0003677//F:DNA binding		Uncharacterised protein
ETPO_00142	ETPO_00142	Uncharacterised protein	+	ETPO_00141	ETPO_00143	+	+	Tandem	Tandem	0	57	1.99882	5.163e-07	2.61901	3.81e-11	1.17477	0.00253	1.33447	0.0006092	0.321227	0.813704	0.941694	0.460501	NA	NA	NA	NA	NA	NA	NA	NA	NA	NA	NA	NA					zinc/cadmium/mercury/lead-transporting ATPase	P:GO:0098655//P:monoatomic cation transmembrane transport	C:GO:0005886//C:plasma membrane	F:GO:0019829//F:ATPase-coupled monoatomic cation transmembrane transporter activity///F:GO:0046872//F:metal ion binding///F:GO:0005524//F:ATP binding///F:GO:0016887//F:ATP hydrolysis activity		BamA/TamA family outer membrane protein		C:GO:0009279//C:cell outer membrane
ETPO_00143	ETPO_00143	BamA/TamA family outer membrane protein	+	ETPO_00142	ETPO_00144	+	+	Tandem	Tandem	0	0	0.321227	0.813704	0.941694	0.460501	1.99882	5.163e-07	2.61901	3.81e-11	-0.570569	0.814128	1.11303	0.676533	NA	NA	NA	NA	NA	NA	NA	NA	NA	NA	NA	NA		C:GO:0009279//C:cell outer membrane			Uncharacterised protein					DUF4056 domain-containing protein
ETPO_00144	ETPO_00144	DUF4056 domain-containing protein	+	ETPO_00143	ETPO_00145	+	+	Tandem	Tandem	120	0	-0.570569	0.814128	1.11303	0.676533	0.321227	0.813704	0.941694	0.460501	0.395738	0.903019	1.27596	0.674228	NA	NA	NA	NA	NA	NA	NA	NA	NA	NA	NA	NA					BamA/TamA family outer membrane protein		C:GO:0009279//C:cell outer membrane			carboxylate/amino acid/amine transporter		C:GO:0016020//C:membrane
ETPO_00145	ETPO_00145	carboxylate/amino acid/amine transporter	+	ETPO_00144	ETPO_00146	+	-	Tandem	Convergent	-121	120	0.395738	0.903019	1.27596	0.674228	-0.570569	0.814128	1.11303	0.676533	-0.0871342	1	0.965585	0.878669	NA	NA	NA	NA	NA	NA	NA	NA	NA	NA	NA	NA		C:GO:0016020//C:membrane			DUF4056 domain-containing protein					HTH-type transcriptional regulator MetR	P:GO:0009086//P:methionine biosynthetic process///P:GO:0006355//P:regulation of DNA-templated transcription	C:GO:0005737//C:cytoplasm	F:GO:0003700//F:DNA-binding transcription factor activity
ETPO_00146	cysB_1	HTH-type transcriptional regulator MetR	-	ETPO_00147	ETPO_00145	+	+	Divergent	Convergent	-121	348	-0.0871342	1	0.965585	0.878669	1.0616	0.633156	0.721645	0.828836	0.395738	0.903019	1.27596	0.674228	NA	NA	NA	NA	NA	NA	NA	NA	NA	NA	NA	NA	P:GO:0009086//P:methionine biosynthetic process///P:GO:0006355//P:regulation of DNA-templated transcription	C:GO:0005737//C:cytoplasm	F:GO:0003700//F:DNA-binding transcription factor activity		5-methyltetrahydropteroyltriglutamate--homocysteine S-methyltransferase	P:GO:0032259//P:methylation///P:GO:0009086//P:methionine biosynthetic process		F:GO:0003871//F:5-methyltetrahydropteroyltriglutamate-homocysteine S-methyltransferase activity///F:GO:0008270//F:zinc ion binding	ko01110//Biosynthesis of secondary metabolites///ko01230//Biosynthesis of amino acids///ko00270//Cysteine and methionine metabolism///ko00450//Selenocompound metabolism///ko01100//Metabolic pathways	carboxylate/amino acid/amine transporter		C:GO:0016020//C:membrane
ETPO_00147	metE_1	5-methyltetrahydropteroyltriglutamate--homocysteine S-methyltransferase	+	ETPO_00146	ETPO_00148	-	+	Divergent	Tandem	26	348	1.0616	0.633156	0.721645	0.828836	-0.0871342	1	0.965585	0.878669	0.661031	0.860875	1.53681	0.689431	NA	NA	NA	NA	NA	NA	NA	NA	-3.50322	0.00167251	-4.37909	3.5861e-06	P:GO:0032259//P:methylation///P:GO:0009086//P:methionine biosynthetic process		F:GO:0003871//F:5-methyltetrahydropteroyltriglutamate-homocysteine S-methyltransferase activity///F:GO:0008270//F:zinc ion binding	ko01110//Biosynthesis of secondary metabolites///ko01230//Biosynthesis of amino acids///ko00270//Cysteine and methionine metabolism///ko00450//Selenocompound metabolism///ko01100//Metabolic pathways	HTH-type transcriptional regulator MetR	P:GO:0009086//P:methionine biosynthetic process///P:GO:0006355//P:regulation of DNA-templated transcription	C:GO:0005737//C:cytoplasm	F:GO:0003700//F:DNA-binding transcription factor activity		5-methyltetrahydropteroyltriglutamate--homocysteine S-methyltransferase	P:GO:0032259//P:methylation///P:GO:0009086//P:methionine biosynthetic process		F:GO:0003871//F:5-methyltetrahydropteroyltriglutamate-homocysteine S-methyltransferase activity///F:GO:0008270//F:zinc ion binding	ko01110//Biosynthesis of secondary metabolites///ko01230//Biosynthesis of amino acids///ko00270//Cysteine and methionine metabolism///ko00450//Selenocompound metabolism///ko01100//Metabolic pathways
ETPO_00148	metE_2	5-methyltetrahydropteroyltriglutamate--homocysteine S-methyltransferase	+	ETPO_00147	ETPO_00149	+	-	Tandem	Convergent	47	26	0.661031	0.860875	1.53681	0.689431	1.0616	0.633156	0.721645	0.828836	-3.47841	7.477e-16	-2.3955	1.505e-08	-3.50322	0.00167251	-4.37909	3.5861e-06	NA	NA	NA	NA	NA	NA	NA	NA	P:GO:0032259//P:methylation///P:GO:0009086//P:methionine biosynthetic process		F:GO:0003871//F:5-methyltetrahydropteroyltriglutamate-homocysteine S-methyltransferase activity///F:GO:0008270//F:zinc ion binding	ko01110//Biosynthesis of secondary metabolites///ko01230//Biosynthesis of amino acids///ko00270//Cysteine and methionine metabolism///ko00450//Selenocompound metabolism///ko01100//Metabolic pathways	5-methyltetrahydropteroyltriglutamate--homocysteine S-methyltransferase	P:GO:0032259//P:methylation///P:GO:0009086//P:methionine biosynthetic process		F:GO:0003871//F:5-methyltetrahydropteroyltriglutamate-homocysteine S-methyltransferase activity///F:GO:0008270//F:zinc ion binding	ko01110//Biosynthesis of secondary metabolites///ko01230//Biosynthesis of amino acids///ko00270//Cysteine and methionine metabolism///ko00450//Selenocompound metabolism///ko01100//Metabolic pathways	uridine phosphorylase	P:GO:0009166//P:nucleotide catabolic process///P:GO:0044206//P:UMP salvage///P:GO:0009164//P:nucleoside catabolic process	C:GO:0005737//C:cytoplasm	F:GO:0004850//F:uridine phosphorylase activity	ko00240//Pyrimidine metabolism///ko00983//Drug metabolism - other enzymes///ko01100//Metabolic pathways
ETPO_00149	udp	uridine phosphorylase	-	ETPO_00150	ETPO_00148	+	+	Divergent	Convergent	47	368	-3.47841	7.477e-16	-2.3955	1.505e-08	-1.20817	0.125958	0.728811	0.476479	0.661031	0.860875	1.53681	0.689431	NA	NA	NA	NA	NA	NA	NA	NA	-3.50322	0.00167251	-4.37909	3.5861e-06	P:GO:0009166//P:nucleotide catabolic process///P:GO:0044206//P:UMP salvage///P:GO:0009164//P:nucleoside catabolic process	C:GO:0005737//C:cytoplasm	F:GO:0004850//F:uridine phosphorylase activity	ko00240//Pyrimidine metabolism///ko00983//Drug metabolism - other enzymes///ko01100//Metabolic pathways	Carbon starvation protein A	P:GO:0009267//P:cellular response to starvation	C:GO:0005886//C:plasma membrane			5-methyltetrahydropteroyltriglutamate--homocysteine S-methyltransferase	P:GO:0032259//P:methylation///P:GO:0009086//P:methionine biosynthetic process		F:GO:0003871//F:5-methyltetrahydropteroyltriglutamate-homocysteine S-methyltransferase activity///F:GO:0008270//F:zinc ion binding	ko01110//Biosynthesis of secondary metabolites///ko01230//Biosynthesis of amino acids///ko00270//Cysteine and methionine metabolism///ko00450//Selenocompound metabolism///ko01100//Metabolic pathways
ETPO_00150	cstA1	Carbon starvation protein A	+	ETPO_00149	ETPO_00151	-	+	Divergent	Tandem	119	368	-1.20817	0.125958	0.728811	0.476479	-3.47841	7.477e-16	-2.3955	1.505e-08	-0.696897	0.301944	0.872416	0.227561	NA	NA	NA	NA	NA	NA	NA	NA	NA	NA	NA	NA	P:GO:0009267//P:cellular response to starvation	C:GO:0005886//C:plasma membrane			uridine phosphorylase	P:GO:0009166//P:nucleotide catabolic process///P:GO:0044206//P:UMP salvage///P:GO:0009164//P:nucleoside catabolic process	C:GO:0005737//C:cytoplasm	F:GO:0004850//F:uridine phosphorylase activity	ko00240//Pyrimidine metabolism///ko00983//Drug metabolism - other enzymes///ko01100//Metabolic pathways	DedA family protein		C:GO:0005886//C:plasma membrane
ETPO_00151	ETPO_00151	DedA family protein	+	ETPO_00150	ETPO_00152	+	+	Tandem	Tandem	103	119	-0.696897	0.301944	0.872416	0.227561	-1.20817	0.125958	0.728811	0.476479	0.195283	0.75764	0.83038	0.0994584	NA	NA	NA	NA	NA	NA	NA	NA	NA	NA	NA	NA		C:GO:0005886//C:plasma membrane			Carbon starvation protein A	P:GO:0009267//P:cellular response to starvation	C:GO:0005886//C:plasma membrane			DNA recombination protein RmuC
ETPO_00152	rumC	DNA recombination protein RmuC	+	ETPO_00151	ETPO_00153	+	+	Tandem	Tandem	123	103	0.195283	0.75764	0.83038	0.0994584	-0.696897	0.301944	0.872416	0.227561	-0.631279	0.213806	-0.0204386	1	NA	NA	NA	NA	NA	NA	NA	NA	NA	NA	NA	NA					DedA family protein		C:GO:0005886//C:plasma membrane			bifunctional demethylmenaquinone methyltransferase/2-methoxy-6-polyprenyl-1,4-benzoquinol methylase UbiE	P:GO:0032259//P:methylation///P:GO:0006744//P:ubiquinone biosynthetic process///P:GO:0009060//P:aerobic respiration///P:GO:0009234//P:menaquinone biosynthetic process		F:GO:0043333//F:2-octaprenyl-6-methoxy-1,4-benzoquinone methylase activity///F:GO:0043770//F:demethylmenaquinone methyltransferase activity///F:GO:0102027//F:S-adenosylmethionine:2-demethylquinol-8 methyltransferase activity///F:GO:0102094//F:S-adenosylmethionine:2-demethylmenaquinol methyltransferase activity///F:GO:0102955//F:S-adenosylmethionine:2-demethylmenaquinol-7 methyltransferase activity	ko00130//Ubiquinone and other terpenoid-quinone biosynthesis///ko01100//Metabolic pathways///ko01110//Biosynthesis of secondary metabolites
ETPO_00153	ubiE_1	bifunctional demethylmenaquinone methyltransferase/2-methoxy-6-polyprenyl-1,4-benzoquinol methylase UbiE	+	ETPO_00152	ETPO_00154	+	+	Tandem	Tandem	16	123	-0.631279	0.213806	-0.0204386	1	0.195283	0.75764	0.83038	0.0994584	-0.480022	0.803746	-0.169477	0.974549	NA	NA	NA	NA	NA	NA	NA	NA	NA	NA	NA	NA	P:GO:0032259//P:methylation///P:GO:0006744//P:ubiquinone biosynthetic process///P:GO:0009060//P:aerobic respiration///P:GO:0009234//P:menaquinone biosynthetic process		F:GO:0043333//F:2-octaprenyl-6-methoxy-1,4-benzoquinone methylase activity///F:GO:0043770//F:demethylmenaquinone methyltransferase activity///F:GO:0102027//F:S-adenosylmethionine:2-demethylquinol-8 methyltransferase activity///F:GO:0102094//F:S-adenosylmethionine:2-demethylmenaquinol methyltransferase activity///F:GO:0102955//F:S-adenosylmethionine:2-demethylmenaquinol-7 methyltransferase activity	ko00130//Ubiquinone and other terpenoid-quinone biosynthesis///ko01100//Metabolic pathways///ko01110//Biosynthesis of secondary metabolites	DNA recombination protein RmuC					SCP2 domain-containing protein	P:GO:0032150//P:ubiquinone biosynthetic process from chorismate	C:GO:0005737//C:cytoplasm
ETPO_00154	ETPO_00154	SCP2 domain-containing protein	+	ETPO_00153	ETPO_00155	+	+	Tandem	Tandem	-3	16	-0.480022	0.803746	-0.169477	0.974549	-0.631279	0.213806	-0.0204386	1	-1.26169	0.149542	0.279103	0.867118	NA	NA	NA	NA	NA	NA	NA	NA	NA	NA	NA	NA	P:GO:0032150//P:ubiquinone biosynthetic process from chorismate	C:GO:0005737//C:cytoplasm			bifunctional demethylmenaquinone methyltransferase/2-methoxy-6-polyprenyl-1,4-benzoquinol methylase UbiE	P:GO:0032259//P:methylation///P:GO:0006744//P:ubiquinone biosynthetic process///P:GO:0009060//P:aerobic respiration///P:GO:0009234//P:menaquinone biosynthetic process		F:GO:0043333//F:2-octaprenyl-6-methoxy-1,4-benzoquinone methylase activity///F:GO:0043770//F:demethylmenaquinone methyltransferase activity///F:GO:0102027//F:S-adenosylmethionine:2-demethylquinol-8 methyltransferase activity///F:GO:0102094//F:S-adenosylmethionine:2-demethylmenaquinol methyltransferase activity///F:GO:0102955//F:S-adenosylmethionine:2-demethylmenaquinol-7 methyltransferase activity	ko00130//Ubiquinone and other terpenoid-quinone biosynthesis///ko01100//Metabolic pathways///ko01110//Biosynthesis of secondary metabolites	ubiquinone biosynthesis regulatory protein kinase UbiB	P:GO:0010795//P:regulation of ubiquinone biosynthetic process///P:GO:0016310//P:phosphorylation	C:GO:0005886//C:plasma membrane	F:GO:0004497//F:monooxygenase activity///F:GO:0004672//F:protein kinase activity///F:GO:0005524//F:ATP binding
ETPO_00155	ubiB	ubiquinone biosynthesis regulatory protein kinase UbiB	+	ETPO_00154	ETPO_00156	+	+	Tandem	Tandem	113	-3	-1.26169	0.149542	0.279103	0.867118	-0.480022	0.803746	-0.169477	0.974549	-0.108835	0.860423	-0.270666	0.677409	NA	NA	NA	NA	NA	NA	NA	NA	NA	NA	NA	NA	P:GO:0010795//P:regulation of ubiquinone biosynthetic process///P:GO:0016310//P:phosphorylation	C:GO:0005886//C:plasma membrane	F:GO:0004497//F:monooxygenase activity///F:GO:0004672//F:protein kinase activity///F:GO:0005524//F:ATP binding		SCP2 domain-containing protein	P:GO:0032150//P:ubiquinone biosynthetic process from chorismate	C:GO:0005737//C:cytoplasm			Sec-independent protein translocase subunit TatA	P:GO:0043953//P:protein transport by the Tat complex	C:GO:0033281//C:TAT protein transport complex	F:GO:0008320//F:protein transmembrane transporter activity	ko03060//Protein export///ko03070//Bacterial secretion system
ETPO_00156	tatA	Sec-independent protein translocase subunit TatA	+	ETPO_00155	ETPO_00157	+	+	Tandem	Tandem	4	113	-0.108835	0.860423	-0.270666	0.677409	-1.26169	0.149542	0.279103	0.867118	0.218556	0.683376	-0.393844	0.482102	NA	NA	NA	NA	NA	NA	NA	NA	NA	NA	NA	NA	P:GO:0043953//P:protein transport by the Tat complex	C:GO:0033281//C:TAT protein transport complex	F:GO:0008320//F:protein transmembrane transporter activity	ko03060//Protein export///ko03070//Bacterial secretion system	ubiquinone biosynthesis regulatory protein kinase UbiB	P:GO:0010795//P:regulation of ubiquinone biosynthetic process///P:GO:0016310//P:phosphorylation	C:GO:0005886//C:plasma membrane	F:GO:0004497//F:monooxygenase activity///F:GO:0004672//F:protein kinase activity///F:GO:0005524//F:ATP binding		Sec-independent protein translocase protein TatB	P:GO:0043953//P:protein transport by the Tat complex	C:GO:0033281//C:TAT protein transport complex	F:GO:0008320//F:protein transmembrane transporter activity	ko03060//Protein export///ko03070//Bacterial secretion system
ETPO_00157	tatB	Sec-independent protein translocase protein TatB	+	ETPO_00156	ETPO_00158	+	+	Tandem	Tandem	-10	4	0.218556	0.683376	-0.393844	0.482102	-0.108835	0.860423	-0.270666	0.677409	-0.785147	0.494414	-0.8322	0.540363	NA	NA	NA	NA	NA	NA	NA	NA	NA	NA	NA	NA	P:GO:0043953//P:protein transport by the Tat complex	C:GO:0033281//C:TAT protein transport complex	F:GO:0008320//F:protein transmembrane transporter activity	ko03060//Protein export///ko03070//Bacterial secretion system	Sec-independent protein translocase subunit TatA	P:GO:0043953//P:protein transport by the Tat complex	C:GO:0033281//C:TAT protein transport complex	F:GO:0008320//F:protein transmembrane transporter activity	ko03060//Protein export///ko03070//Bacterial secretion system	Sec-independent protein translocase subunit TatC	P:GO:0043953//P:protein transport by the Tat complex	C:GO:0033281//C:TAT protein transport complex	F:GO:0008320//F:protein transmembrane transporter activity	ko03060//Protein export///ko03070//Bacterial secretion system
ETPO_00158	tatC	Sec-independent protein translocase subunit TatC	+	ETPO_00157	ETPO_00159	+	+	Tandem	Tandem	174	-10	-0.785147	0.494414	-0.8322	0.540363	0.218556	0.683376	-0.393844	0.482102	-0.292898	0.650648	-0.580551	0.372804	NA	NA	NA	NA	NA	NA	NA	NA	NA	NA	NA	NA	P:GO:0043953//P:protein transport by the Tat complex	C:GO:0033281//C:TAT protein transport complex	F:GO:0008320//F:protein transmembrane transporter activity	ko03060//Protein export///ko03070//Bacterial secretion system	Sec-independent protein translocase protein TatB	P:GO:0043953//P:protein transport by the Tat complex	C:GO:0033281//C:TAT protein transport complex	F:GO:0008320//F:protein transmembrane transporter activity	ko03060//Protein export///ko03070//Bacterial secretion system	3'-5' ssDNA/RNA exonuclease TatD	P:GO:0006259//P:DNA metabolic process///P:GO:0090503//P:RNA phosphodiester bond hydrolysis, exonucleolytic	C:GO:0005737//C:cytoplasm	F:GO:0008310//F:single-stranded DNA 3'-5' DNA exonuclease activity///F:GO:0000175//F:3'-5'-RNA exonuclease activity///F:GO:0000287//F:magnesium ion binding
ETPO_00159	tatD	3'-5' ssDNA/RNA exonuclease TatD	+	ETPO_00158	ETPO_00160	+	+	Tandem	Tandem	16	174	-0.292898	0.650648	-0.580551	0.372804	-0.785147	0.494414	-0.8322	0.540363	-1.27321	0.001757	-1.31554	0.001455	NA	NA	NA	NA	NA	NA	NA	NA	3.23932	0.000826349	1.17023	0.341184	P:GO:0006259//P:DNA metabolic process///P:GO:0090503//P:RNA phosphodiester bond hydrolysis, exonucleolytic	C:GO:0005737//C:cytoplasm	F:GO:0008310//F:single-stranded DNA 3'-5' DNA exonuclease activity///F:GO:0000175//F:3'-5'-RNA exonuclease activity///F:GO:0000287//F:magnesium ion binding		Sec-independent protein translocase subunit TatC	P:GO:0043953//P:protein transport by the Tat complex	C:GO:0033281//C:TAT protein transport complex	F:GO:0008320//F:protein transmembrane transporter activity	ko03060//Protein export///ko03070//Bacterial secretion system	Porphobilinogen synthase	P:GO:0006782//P:protoporphyrinogen IX biosynthetic process		F:GO:0004655//F:porphobilinogen synthase activity///F:GO:0046872//F:metal ion binding	ko01120//Microbial metabolism in diverse environments///ko00860//Porphyrin metabolism///ko01100//Metabolic pathways///ko01110//Biosynthesis of secondary metabolites
ETPO_00160	hemB	Porphobilinogen synthase	+	ETPO_00159	ETPO_00161	+	-	Tandem	Convergent	72	16	-1.27321	0.001757	-1.31554	0.001455	-0.292898	0.650648	-0.580551	0.372804	1.46981	0.341161	1.29653	0.490141	3.23932	0.000826349	1.17023	0.341184	NA	NA	NA	NA	NA	NA	NA	NA	P:GO:0006782//P:protoporphyrinogen IX biosynthetic process		F:GO:0004655//F:porphobilinogen synthase activity///F:GO:0046872//F:metal ion binding	ko01120//Microbial metabolism in diverse environments///ko00860//Porphyrin metabolism///ko01100//Metabolic pathways///ko01110//Biosynthesis of secondary metabolites	3'-5' ssDNA/RNA exonuclease TatD	P:GO:0006259//P:DNA metabolic process///P:GO:0090503//P:RNA phosphodiester bond hydrolysis, exonucleolytic	C:GO:0005737//C:cytoplasm	F:GO:0008310//F:single-stranded DNA 3'-5' DNA exonuclease activity///F:GO:0000175//F:3'-5'-RNA exonuclease activity///F:GO:0000287//F:magnesium ion binding		transcription/translation regulatory transformer protein RfaH	P:GO:0006355//P:regulation of DNA-templated transcription///P:GO:0031564//P:transcription antitermination	C:GO:0005829//C:cytosol	F:GO:0001073//F:transcription antitermination factor activity, DNA binding///F:GO:0003677//F:DNA binding
ETPO_00161	rfaH	transcription/translation regulatory transformer protein RfaH	-	ETPO_00162	ETPO_00160	+	+	Divergent	Convergent	72	251	1.46981	0.341161	1.29653	0.490141	-1.69699	0.0333371	-2.49176	0.001689	-1.27321	0.001757	-1.31554	0.001455	NA	NA	NA	NA	NA	NA	NA	NA	3.23932	0.000826349	1.17023	0.341184	P:GO:0006355//P:regulation of DNA-templated transcription///P:GO:0031564//P:transcription antitermination	C:GO:0005829//C:cytosol	F:GO:0001073//F:transcription antitermination factor activity, DNA binding///F:GO:0003677//F:DNA binding		dipeptidase PepE	P:GO:0006508//P:proteolysis		F:GO:0008236//F:serine-type peptidase activity///F:GO:0016805//F:dipeptidase activity		Porphobilinogen synthase	P:GO:0006782//P:protoporphyrinogen IX biosynthetic process		F:GO:0004655//F:porphobilinogen synthase activity///F:GO:0046872//F:metal ion binding	ko01120//Microbial metabolism in diverse environments///ko00860//Porphyrin metabolism///ko01100//Metabolic pathways///ko01110//Biosynthesis of secondary metabolites
ETPO_00162	pepE	dipeptidase PepE	+	ETPO_00161	ETPO_00163	-	+	Divergent	Tandem	119	251	-1.69699	0.0333371	-2.49176	0.001689	1.46981	0.341161	1.29653	0.490141	0.00849856	1	0.258775	0.820233	NA	NA	NA	NA	NA	NA	NA	NA	NA	NA	NA	NA	P:GO:0006508//P:proteolysis		F:GO:0008236//F:serine-type peptidase activity///F:GO:0016805//F:dipeptidase activity		transcription/translation regulatory transformer protein RfaH	P:GO:0006355//P:regulation of DNA-templated transcription///P:GO:0031564//P:transcription antitermination	C:GO:0005829//C:cytosol	F:GO:0001073//F:transcription antitermination factor activity, DNA binding///F:GO:0003677//F:DNA binding		4-hydroxy-3-polyprenylbenzoate decarboxylase	P:GO:0006744//P:ubiquinone biosynthetic process	C:GO:0005886//C:plasma membrane	F:GO:0046872//F:metal ion binding///F:GO:0008694//F:3-octaprenyl-4-hydroxybenzoate carboxy-lyase activity	ko00130//Ubiquinone and other terpenoid-quinone biosynthesis///ko01100//Metabolic pathways///ko01110//Biosynthesis of secondary metabolites
ETPO_00163	ubiD	4-hydroxy-3-polyprenylbenzoate decarboxylase	+	ETPO_00162	ETPO_00164	+	+	Tandem	Tandem	39	119	0.00849856	1	0.258775	0.820233	-1.69699	0.0333371	-2.49176	0.001689	-1.29233	0.349633	0.489537	0.828836	NA	NA	NA	NA	NA	NA	NA	NA	NA	NA	NA	NA	P:GO:0006744//P:ubiquinone biosynthetic process	C:GO:0005886//C:plasma membrane	F:GO:0046872//F:metal ion binding///F:GO:0008694//F:3-octaprenyl-4-hydroxybenzoate carboxy-lyase activity	ko00130//Ubiquinone and other terpenoid-quinone biosynthesis///ko01100//Metabolic pathways///ko01110//Biosynthesis of secondary metabolites	dipeptidase PepE	P:GO:0006508//P:proteolysis		F:GO:0008236//F:serine-type peptidase activity///F:GO:0016805//F:dipeptidase activity		NAD(P)H-flavin reductase			F:GO:0016491//F:oxidoreductase activity	ko01100//Metabolic pathways///ko02024//Quorum sensing///ko00520//Amino sugar and nucleotide sugar metabolism///ko00740//Riboflavin metabolism///ko00860//Porphyrin metabolism
ETPO_00164	fre	NAD(P)H-flavin reductase	+	ETPO_00163	ETPO_00165	+	+	Tandem	Tandem	0	39	-1.29233	0.349633	0.489537	0.828836	0.00849856	1	0.258775	0.820233	-5.17344	0.21351	-5.17344	0.272892	NA	NA	NA	NA	NA	NA	NA	NA	NA	NA	NA	NA			F:GO:0016491//F:oxidoreductase activity	ko01100//Metabolic pathways///ko02024//Quorum sensing///ko00520//Amino sugar and nucleotide sugar metabolism///ko00740//Riboflavin metabolism///ko00860//Porphyrin metabolism	4-hydroxy-3-polyprenylbenzoate decarboxylase	P:GO:0006744//P:ubiquinone biosynthetic process	C:GO:0005886//C:plasma membrane	F:GO:0046872//F:metal ion binding///F:GO:0008694//F:3-octaprenyl-4-hydroxybenzoate carboxy-lyase activity	ko00130//Ubiquinone and other terpenoid-quinone biosynthesis///ko01100//Metabolic pathways///ko01110//Biosynthesis of secondary metabolites	hypothetical protein
ETPO_00165	ETPO_00165	hypothetical protein	+	ETPO_00164	ETPO_00166	+	+	Tandem	Tandem	36	0	-5.17344	0.21351	-5.17344	0.272892	-1.29233	0.349633	0.489537	0.828836	-0.553347	0.363192	-0.153427	0.899306	NA	NA	NA	NA	NA	NA	NA	NA	NA	NA	NA	NA					NAD(P)H-flavin reductase			F:GO:0016491//F:oxidoreductase activity	ko01100//Metabolic pathways///ko02024//Quorum sensing///ko00520//Amino sugar and nucleotide sugar metabolism///ko00740//Riboflavin metabolism///ko00860//Porphyrin metabolism	Xaa-Pro dipeptidase	P:GO:0006508//P:proteolysis		F:GO:0046872//F:metal ion binding///F:GO:0102009//F:proline dipeptidase activity///F:GO:0008235//F:metalloexopeptidase activity///F:GO:0016795//F:phosphoric triester hydrolase activity
ETPO_00166	pepQ	Xaa-Pro dipeptidase	+	ETPO_00165	ETPO_00167	+	+	Tandem	Tandem	0	36	-0.553347	0.363192	-0.153427	0.899306	-5.17344	0.21351	-5.17344	0.272892	-0.487471	0.583775	-0.196919	0.903589	NA	NA	NA	NA	NA	NA	NA	NA	NA	NA	NA	NA	P:GO:0006508//P:proteolysis		F:GO:0046872//F:metal ion binding///F:GO:0102009//F:proline dipeptidase activity///F:GO:0008235//F:metalloexopeptidase activity///F:GO:0016795//F:phosphoric triester hydrolase activity		hypothetical protein					IMPACT family protein				ko01523//Antifolate resistance///ko00240//Pyrimidine metabolism///ko00670//One carbon pool by folate///ko01100//Metabolic pathways
ETPO_00167	yigZ	IMPACT family protein	+	ETPO_00166	ETPO_00168	+	+	Tandem	Tandem	53	0	-0.487471	0.583775	-0.196919	0.903589	-0.553347	0.363192	-0.153427	0.899306	-0.854909	0.68736	0.241867	0.963256	NA	NA	NA	NA	NA	NA	NA	NA	NA	NA	NA	NA				ko01523//Antifolate resistance///ko00240//Pyrimidine metabolism///ko00670//One carbon pool by folate///ko01100//Metabolic pathways	Xaa-Pro dipeptidase	P:GO:0006508//P:proteolysis		F:GO:0046872//F:metal ion binding///F:GO:0102009//F:proline dipeptidase activity///F:GO:0008235//F:metalloexopeptidase activity///F:GO:0016795//F:phosphoric triester hydrolase activity		Trk system potassium transporter TrkH	P:GO:0071805//P:potassium ion transmembrane transport	C:GO:0005886//C:plasma membrane	F:GO:0015379//F:potassium:chloride symporter activity///F:GO:0046872//F:metal ion binding
ETPO_00168	trkH1	Trk system potassium transporter TrkH	+	ETPO_00167	ETPO_00169	+	+	Tandem	Tandem	18	53	-0.854909	0.68736	0.241867	0.963256	-0.487471	0.583775	-0.196919	0.903589	-3.9664	0.0220428	-1.37059	0.546514	NA	NA	NA	NA	NA	NA	NA	NA	NA	NA	NA	NA	P:GO:0071805//P:potassium ion transmembrane transport	C:GO:0005886//C:plasma membrane	F:GO:0015379//F:potassium:chloride symporter activity///F:GO:0046872//F:metal ion binding		IMPACT family protein				ko01523//Antifolate resistance///ko00240//Pyrimidine metabolism///ko00670//One carbon pool by folate///ko01100//Metabolic pathways	menaquinone-dependent protoporphyrinogen IX dehydrogenase	P:GO:0022900//P:electron transport chain///P:GO:0006782//P:protoporphyrinogen IX biosynthetic process	C:GO:0005886//C:plasma membrane	F:GO:0009055//F:electron transfer activity///F:GO:0010181//F:FMN binding///F:GO:0070819//F:menaquinone-dependent protoporphyrinogen oxidase activity///F:GO:0004729//F:oxygen-dependent protoporphyrinogen oxidase activity	ko00860//Porphyrin metabolism///ko01100//Metabolic pathways///ko01110//Biosynthesis of secondary metabolites
ETPO_00169	hemG	menaquinone-dependent protoporphyrinogen IX dehydrogenase	+	ETPO_00168	ETPO_00170	+	+	Tandem	Tandem	383	18	-3.9664	0.0220428	-1.37059	0.546514	-0.854909	0.68736	0.241867	0.963256	1.52865	0.679744	3.16921	0.387735	NA	NA	NA	NA	NA	NA	NA	NA	NA	NA	NA	NA	P:GO:0022900//P:electron transport chain///P:GO:0006782//P:protoporphyrinogen IX biosynthetic process	C:GO:0005886//C:plasma membrane	F:GO:0009055//F:electron transfer activity///F:GO:0010181//F:FMN binding///F:GO:0070819//F:menaquinone-dependent protoporphyrinogen oxidase activity///F:GO:0004729//F:oxygen-dependent protoporphyrinogen oxidase activity	ko00860//Porphyrin metabolism///ko01100//Metabolic pathways///ko01110//Biosynthesis of secondary metabolites	Trk system potassium transporter TrkH	P:GO:0071805//P:potassium ion transmembrane transport	C:GO:0005886//C:plasma membrane	F:GO:0015379//F:potassium:chloride symporter activity///F:GO:0046872//F:metal ion binding
ETPO_00170	ETPO_00170		+	ETPO_00169	ETPO_00171	+	+	Tandem	Tandem	88	383	1.52865	0.679744	3.16921	0.387735	-3.9664	0.0220428	-1.37059	0.546514	0	1	0	1	NA	NA	NA	NA	NA	NA	NA	NA	NA	NA	NA	NA					menaquinone-dependent protoporphyrinogen IX dehydrogenase	P:GO:0022900//P:electron transport chain///P:GO:0006782//P:protoporphyrinogen IX biosynthetic process	C:GO:0005886//C:plasma membrane	F:GO:0009055//F:electron transfer activity///F:GO:0010181//F:FMN binding///F:GO:0070819//F:menaquinone-dependent protoporphyrinogen oxidase activity///F:GO:0004729//F:oxygen-dependent protoporphyrinogen oxidase activity	ko00860//Porphyrin metabolism///ko01100//Metabolic pathways///ko01110//Biosynthesis of secondary metabolites
ETPO_00171	ETPO_00171		+	ETPO_00170	ETPO_00172	+	+	Tandem	Tandem	192	88	0	1	0	1	1.52865	0.679744	3.16921	0.387735	0.203267	0.986228	2.49626	0.492022	NA	NA	NA	NA	NA	NA	NA	NA	NA	NA	NA	NA
ETPO_00172	ETPO_00172		+	ETPO_00171	ETPO_00173	+	+	Tandem	Tandem	94	192	0.203267	0.986228	2.49626	0.492022	0	1	0	1	3.76239	0.415742	-5.33288	0.46535	NA	NA	NA	NA	NA	NA	NA	NA	NA	NA	NA	NA
ETPO_00173	ETPO_00173		+	ETPO_00172	ETPO_00174	+	-	Tandem	Convergent	1137	94	3.76239	0.415742	-5.33288	0.46535	0.203267	0.986228	2.49626	0.492022	1.25651	0.543807	2.11023	0.329692	NA	NA	NA	NA	NA	NA	NA	NA	NA	NA	NA	NA										transposase	P:GO:0006313//P:transposition, DNA-mediated		F:GO:0003677//F:DNA binding///F:GO:0004803//F:transposase activity
ETPO_00174	ETPO_00174	transposase	-	ETPO_00175	ETPO_00173	+	+	Divergent	Convergent	1137	258	1.25651	0.543807	2.11023	0.329692	-0.152086	0.872839	0.582694	0.498445	3.76239	0.415742	-5.33288	0.46535	NA	NA	NA	NA	NA	NA	NA	NA	NA	NA	NA	NA	P:GO:0006313//P:transposition, DNA-mediated		F:GO:0003677//F:DNA binding///F:GO:0004803//F:transposase activity		UDP-N-acetylmuramate dehydrogenase	P:GO:0009252//P:peptidoglycan biosynthetic process///P:GO:0051301//P:cell division///P:GO:0071555//P:cell wall organization///P:GO:0007049//P:cell cycle///P:GO:0008360//P:regulation of cell shape	C:GO:0005737//C:cytoplasm	F:GO:0008762//F:UDP-N-acetylmuramate dehydrogenase activity///F:GO:0071949//F:FAD binding	ko00520//Amino sugar and nucleotide sugar metabolism///ko00550//Peptidoglycan biosynthesis///ko01100//Metabolic pathways
ETPO_00175	murB	UDP-N-acetylmuramate dehydrogenase	+	ETPO_00174	ETPO_00176	-	+	Divergent	Tandem	-3	258	-0.152086	0.872839	0.582694	0.498445	1.25651	0.543807	2.11023	0.329692	-3.88498	0.0124408	0.449435	0.878669	NA	NA	NA	NA	NA	NA	NA	NA	NA	NA	NA	NA	P:GO:0009252//P:peptidoglycan biosynthetic process///P:GO:0051301//P:cell division///P:GO:0071555//P:cell wall organization///P:GO:0007049//P:cell cycle///P:GO:0008360//P:regulation of cell shape	C:GO:0005737//C:cytoplasm	F:GO:0008762//F:UDP-N-acetylmuramate dehydrogenase activity///F:GO:0071949//F:FAD binding	ko00520//Amino sugar and nucleotide sugar metabolism///ko00550//Peptidoglycan biosynthesis///ko01100//Metabolic pathways	transposase	P:GO:0006313//P:transposition, DNA-mediated		F:GO:0003677//F:DNA binding///F:GO:0004803//F:transposase activity		bifunctional biotin--[acetyl-CoA-carboxylase] ligase/biotin operon repressor BirA	P:GO:0006355//P:regulation of DNA-templated transcription///P:GO:0036211//P:protein modification process		F:GO:0003677//F:DNA binding///F:GO:0004077//F:biotin-[acetyl-CoA-carboxylase] ligase activity///F:GO:0005524//F:ATP binding	ko00780//Biotin metabolism///ko01100//Metabolic pathways
ETPO_00176	birA	bifunctional biotin--[acetyl-CoA-carboxylase] ligase/biotin operon repressor BirA	+	ETPO_00175	ETPO_00177	+	-	Tandem	Convergent	76	-3	-3.88498	0.0124408	0.449435	0.878669	-0.152086	0.872839	0.582694	0.498445	-0.0300195	1	0.464293	0.79768	NA	NA	NA	NA	NA	NA	NA	NA	-0.844846	0.36203	0.929364	0.0314528	P:GO:0006355//P:regulation of DNA-templated transcription///P:GO:0036211//P:protein modification process		F:GO:0003677//F:DNA binding///F:GO:0004077//F:biotin-[acetyl-CoA-carboxylase] ligase activity///F:GO:0005524//F:ATP binding	ko00780//Biotin metabolism///ko01100//Metabolic pathways	UDP-N-acetylmuramate dehydrogenase	P:GO:0009252//P:peptidoglycan biosynthetic process///P:GO:0051301//P:cell division///P:GO:0071555//P:cell wall organization///P:GO:0007049//P:cell cycle///P:GO:0008360//P:regulation of cell shape	C:GO:0005737//C:cytoplasm	F:GO:0008762//F:UDP-N-acetylmuramate dehydrogenase activity///F:GO:0071949//F:FAD binding	ko00520//Amino sugar and nucleotide sugar metabolism///ko00550//Peptidoglycan biosynthesis///ko01100//Metabolic pathways	type I pantothenate kinase	P:GO:0015937//P:coenzyme A biosynthetic process///P:GO:0016310//P:phosphorylation	C:GO:0005737//C:cytoplasm	F:GO:0004594//F:pantothenate kinase activity///F:GO:0005524//F:ATP binding	ko00770//Pantothenate and CoA biosynthesis///ko01100//Metabolic pathways
ETPO_00177	coaA	type I pantothenate kinase	-	ETPO_00178	ETPO_00176	+	+	Divergent	Convergent	76	431	-0.0300195	1	0.464293	0.79768	-7.40565	0.108934	0.856375	0.901862	-3.88498	0.0124408	0.449435	0.878669	-0.844846	0.36203	0.929364	0.0314528	NA	NA	NA	NA	NA	NA	NA	NA	P:GO:0015937//P:coenzyme A biosynthetic process///P:GO:0016310//P:phosphorylation	C:GO:0005737//C:cytoplasm	F:GO:0004594//F:pantothenate kinase activity///F:GO:0005524//F:ATP binding	ko00770//Pantothenate and CoA biosynthesis///ko01100//Metabolic pathways						bifunctional biotin--[acetyl-CoA-carboxylase] ligase/biotin operon repressor BirA	P:GO:0006355//P:regulation of DNA-templated transcription///P:GO:0036211//P:protein modification process		F:GO:0003677//F:DNA binding///F:GO:0004077//F:biotin-[acetyl-CoA-carboxylase] ligase activity///F:GO:0005524//F:ATP binding	ko00780//Biotin metabolism///ko01100//Metabolic pathways
ETPO_00178	ETPO_00178		+	ETPO_00177	ETPO_00179	-	+	Divergent	Tandem	22	431	-7.40565	0.108934	0.856375	0.901862	-0.0300195	1	0.464293	0.79768	3.17629	0.415125	1.31863	0.82814	NA	NA	NA	NA	-0.844846	0.36203	0.929364	0.0314528	NA	NA	NA	NA					type I pantothenate kinase	P:GO:0015937//P:coenzyme A biosynthetic process///P:GO:0016310//P:phosphorylation	C:GO:0005737//C:cytoplasm	F:GO:0004594//F:pantothenate kinase activity///F:GO:0005524//F:ATP binding	ko00770//Pantothenate and CoA biosynthesis///ko01100//Metabolic pathways
ETPO_00179	ETPO_00179		+	ETPO_00178	ETPO_00180	+	+	Tandem	Tandem	125	22	3.17629	0.415125	1.31863	0.82814	-7.40565	0.108934	0.856375	0.901862	-7.17424	0.0242157	-7.17424	0.0318047	NA	NA	NA	NA	NA	NA	NA	NA	NA	NA	NA	NA
ETPO_00180	ETPO_00180		+	ETPO_00179	ETPO_00181	+	+	Tandem	Tandem	8	125	-7.17424	0.0242157	-7.17424	0.0318047	3.17629	0.415125	1.31863	0.82814	-8.22289	0.006504	-8.22289	0.0083	NA	NA	NA	NA	NA	NA	NA	NA	NA	NA	NA	NA
ETPO_00181	ETPO_00181		+	ETPO_00180	ETPO_00182	+	+	Tandem	Tandem	128	8	-8.22289	0.006504	-8.22289	0.0083	-7.17424	0.0242157	-7.17424	0.0318047	-0.492938	0.185531	-1.24037	0.0001617	NA	NA	NA	NA	NA	NA	NA	NA	NA	NA	NA	NA										elongation factor Tu	P:GO:0006414//P:translational elongation	C:GO:0005737//C:cytoplasm	F:GO:0097216//F:guanosine tetraphosphate binding///F:GO:0003746//F:translation elongation factor activity///F:GO:0003924//F:GTPase activity///F:GO:0005525//F:GTP binding
ETPO_00182	tuf2_1	elongation factor Tu	+	ETPO_00181	ETPO_00183	+	+	Tandem	Tandem	295	128	-0.492938	0.185531	-1.24037	0.0001617	-8.22289	0.006504	-8.22289	0.0083	0.677271	0.142637	0.366437	0.561902	NA	NA	NA	NA	NA	NA	NA	NA	NA	NA	NA	NA	P:GO:0006414//P:translational elongation	C:GO:0005737//C:cytoplasm	F:GO:0097216//F:guanosine tetraphosphate binding///F:GO:0003746//F:translation elongation factor activity///F:GO:0003924//F:GTPase activity///F:GO:0005525//F:GTP binding							preprotein translocase subunit SecE	P:GO:0009306//P:protein secretion///P:GO:0043952//P:protein transport by the Sec complex///P:GO:0065002//P:intracellular protein transmembrane transport///P:GO:0006605//P:protein targeting	C:GO:0005886//C:plasma membrane	F:GO:0008320//F:protein transmembrane transporter activity	ko02024//Quorum sensing///ko03060//Protein export///ko03070//Bacterial secretion system
ETPO_00183	secE	preprotein translocase subunit SecE	+	ETPO_00182	ETPO_00184	+	+	Tandem	Tandem	2	295	0.677271	0.142637	0.366437	0.561902	-0.492938	0.185531	-1.24037	0.0001617	0.443754	0.350621	0.133871	0.877617	NA	NA	NA	NA	NA	NA	NA	NA	NA	NA	NA	NA	P:GO:0009306//P:protein secretion///P:GO:0043952//P:protein transport by the Sec complex///P:GO:0065002//P:intracellular protein transmembrane transport///P:GO:0006605//P:protein targeting	C:GO:0005886//C:plasma membrane	F:GO:0008320//F:protein transmembrane transporter activity	ko02024//Quorum sensing///ko03060//Protein export///ko03070//Bacterial secretion system	elongation factor Tu	P:GO:0006414//P:translational elongation	C:GO:0005737//C:cytoplasm	F:GO:0097216//F:guanosine tetraphosphate binding///F:GO:0003746//F:translation elongation factor activity///F:GO:0003924//F:GTPase activity///F:GO:0005525//F:GTP binding		transcription termination/antitermination protein NusG	P:GO:0006417//P:regulation of translation///P:GO:0031564//P:transcription antitermination///P:GO:0032784//P:regulation of DNA-templated transcription elongation///P:GO:0006278//P:RNA-templated DNA biosynthetic process	C:GO:0005829//C:cytosol	F:GO:0003964//F:RNA-directed DNA polymerase activity
ETPO_00184	nusG	transcription termination/antitermination protein NusG	+	ETPO_00183	ETPO_00185	+	+	Tandem	Tandem	161	2	0.443754	0.350621	0.133871	0.877617	0.677271	0.142637	0.366437	0.561902	0.433844	0.296715	-0.283302	0.610652	NA	NA	NA	NA	NA	NA	NA	NA	NA	NA	NA	NA	P:GO:0006417//P:regulation of translation///P:GO:0031564//P:transcription antitermination///P:GO:0032784//P:regulation of DNA-templated transcription elongation///P:GO:0006278//P:RNA-templated DNA biosynthetic process	C:GO:0005829//C:cytosol	F:GO:0003964//F:RNA-directed DNA polymerase activity		preprotein translocase subunit SecE	P:GO:0009306//P:protein secretion///P:GO:0043952//P:protein transport by the Sec complex///P:GO:0065002//P:intracellular protein transmembrane transport///P:GO:0006605//P:protein targeting	C:GO:0005886//C:plasma membrane	F:GO:0008320//F:protein transmembrane transporter activity	ko02024//Quorum sensing///ko03060//Protein export///ko03070//Bacterial secretion system	50S ribosomal protein L11	P:GO:0006412//P:translation	C:GO:1990904//C:ribonucleoprotein complex///C:GO:0005840//C:ribosome	F:GO:0070180//F:large ribosomal subunit rRNA binding///F:GO:0003735//F:structural constituent of ribosome	ko03010//Ribosome
ETPO_00185	rplK	50S ribosomal protein L11	+	ETPO_00184	ETPO_00186	+	+	Tandem	Tandem	4	161	0.433844	0.296715	-0.283302	0.610652	0.443754	0.350621	0.133871	0.877617	0.101937	0.857901	-0.66599	0.113766	NA	NA	NA	NA	NA	NA	NA	NA	NA	NA	NA	NA	P:GO:0006412//P:translation	C:GO:1990904//C:ribonucleoprotein complex///C:GO:0005840//C:ribosome	F:GO:0070180//F:large ribosomal subunit rRNA binding///F:GO:0003735//F:structural constituent of ribosome	ko03010//Ribosome	transcription termination/antitermination protein NusG	P:GO:0006417//P:regulation of translation///P:GO:0031564//P:transcription antitermination///P:GO:0032784//P:regulation of DNA-templated transcription elongation///P:GO:0006278//P:RNA-templated DNA biosynthetic process	C:GO:0005829//C:cytosol	F:GO:0003964//F:RNA-directed DNA polymerase activity		50S ribosomal protein L1	P:GO:0006417//P:regulation of translation	C:GO:0015934//C:large ribosomal subunit	F:GO:0019843//F:rRNA binding///F:GO:0000049//F:tRNA binding///F:GO:0003735//F:structural constituent of ribosome	ko03010//Ribosome
ETPO_00186	rplA	50S ribosomal protein L1	+	ETPO_00185	ETPO_00187	+	+	Tandem	Tandem	317	4	0.101937	0.857901	-0.66599	0.113766	0.433844	0.296715	-0.283302	0.610652	1.12611	0.0009206	0.0798938	0.926377	NA	NA	NA	NA	NA	NA	NA	NA	NA	NA	NA	NA	P:GO:0006417//P:regulation of translation	C:GO:0015934//C:large ribosomal subunit	F:GO:0019843//F:rRNA binding///F:GO:0000049//F:tRNA binding///F:GO:0003735//F:structural constituent of ribosome	ko03010//Ribosome	50S ribosomal protein L11	P:GO:0006412//P:translation	C:GO:1990904//C:ribonucleoprotein complex///C:GO:0005840//C:ribosome	F:GO:0070180//F:large ribosomal subunit rRNA binding///F:GO:0003735//F:structural constituent of ribosome	ko03010//Ribosome	50S ribosomal protein L10	P:GO:0006412//P:translation	C:GO:0015934//C:large ribosomal subunit	F:GO:0070180//F:large ribosomal subunit rRNA binding///F:GO:0003735//F:structural constituent of ribosome	ko03010//Ribosome
ETPO_00187	rplJ	50S ribosomal protein L10	+	ETPO_00186	ETPO_00188	+	+	Tandem	Tandem	767	317	1.12611	0.0009206	0.0798938	0.926377	0.101937	0.857901	-0.66599	0.113766	-1.77359	2.179e-06	-1.58058	3.619e-05	NA	NA	NA	NA	NA	NA	NA	NA	NA	NA	NA	NA	P:GO:0006412//P:translation	C:GO:0015934//C:large ribosomal subunit	F:GO:0070180//F:large ribosomal subunit rRNA binding///F:GO:0003735//F:structural constituent of ribosome	ko03010//Ribosome	50S ribosomal protein L1	P:GO:0006417//P:regulation of translation	C:GO:0015934//C:large ribosomal subunit	F:GO:0019843//F:rRNA binding///F:GO:0000049//F:tRNA binding///F:GO:0003735//F:structural constituent of ribosome	ko03010//Ribosome	DNA-directed RNA polymerase subunit beta	P:GO:0006351//P:DNA-templated transcription	C:GO:0000428//C:DNA-directed RNA polymerase complex	F:GO:0032549//F:ribonucleoside binding///F:GO:0003677//F:DNA binding///F:GO:0003899//F:DNA-directed 5'-3' RNA polymerase activity	ko03020//RNA polymerase///ko00230//Purine metabolism///ko00240//Pyrimidine metabolism///ko01100//Metabolic pathways
ETPO_00188	rpoB	DNA-directed RNA polymerase subunit beta	+	ETPO_00187	ETPO_00189	+	+	Tandem	Tandem	80	767	-1.77359	2.179e-06	-1.58058	3.619e-05	1.12611	0.0009206	0.0798938	0.926377	-1.25044	0.002386	-1.41271	0.0006261	NA	NA	NA	NA	NA	NA	NA	NA	NA	NA	NA	NA	P:GO:0006351//P:DNA-templated transcription	C:GO:0000428//C:DNA-directed RNA polymerase complex	F:GO:0032549//F:ribonucleoside binding///F:GO:0003677//F:DNA binding///F:GO:0003899//F:DNA-directed 5'-3' RNA polymerase activity	ko03020//RNA polymerase///ko00230//Purine metabolism///ko00240//Pyrimidine metabolism///ko01100//Metabolic pathways	50S ribosomal protein L10	P:GO:0006412//P:translation	C:GO:0015934//C:large ribosomal subunit	F:GO:0070180//F:large ribosomal subunit rRNA binding///F:GO:0003735//F:structural constituent of ribosome	ko03010//Ribosome	DNA-directed RNA polymerase subunit beta'	P:GO:0006351//P:DNA-templated transcription	C:GO:0000428//C:DNA-directed RNA polymerase complex	F:GO:0003899//F:DNA-directed 5'-3' RNA polymerase activity///F:GO:0008270//F:zinc ion binding///F:GO:0000287//F:magnesium ion binding///F:GO:0003677//F:DNA binding	ko03020//RNA polymerase///ko00230//Purine metabolism///ko00240//Pyrimidine metabolism///ko01100//Metabolic pathways
ETPO_00189	rpoC	DNA-directed RNA polymerase subunit beta'	+	ETPO_00188	ETPO_00190	+	-	Tandem	Convergent	109	80	-1.25044	0.002386	-1.41271	0.0006261	-1.77359	2.179e-06	-1.58058	3.619e-05	-6.34914	0.0403646	-6.34914	0.0521289	NA	NA	NA	NA	NA	NA	NA	NA	NA	NA	NA	NA	P:GO:0006351//P:DNA-templated transcription	C:GO:0000428//C:DNA-directed RNA polymerase complex	F:GO:0003899//F:DNA-directed 5'-3' RNA polymerase activity///F:GO:0008270//F:zinc ion binding///F:GO:0000287//F:magnesium ion binding///F:GO:0003677//F:DNA binding	ko03020//RNA polymerase///ko00230//Purine metabolism///ko00240//Pyrimidine metabolism///ko01100//Metabolic pathways	DNA-directed RNA polymerase subunit beta	P:GO:0006351//P:DNA-templated transcription	C:GO:0000428//C:DNA-directed RNA polymerase complex	F:GO:0032549//F:ribonucleoside binding///F:GO:0003677//F:DNA binding///F:GO:0003899//F:DNA-directed 5'-3' RNA polymerase activity	ko03020//RNA polymerase///ko00230//Purine metabolism///ko00240//Pyrimidine metabolism///ko01100//Metabolic pathways	thiamine phosphate synthase	P:GO:0009229//P:thiamine diphosphate biosynthetic process///P:GO:0009228//P:thiamine biosynthetic process		F:GO:0000287//F:magnesium ion binding///F:GO:0004789//F:thiamine-phosphate diphosphorylase activity	ko00730//Thiamine metabolism///ko01100//Metabolic pathways
ETPO_00190	thiE	thiamine phosphate synthase	-	ETPO_00191	ETPO_00189	-	+	Tandem	Convergent	109	0	-6.34914	0.0403646	-6.34914	0.0521289	0.60429	0.79315	-0.690219	0.825473	-1.25044	0.002386	-1.41271	0.0006261	NA	NA	NA	NA	NA	NA	NA	NA	NA	NA	NA	NA	P:GO:0009229//P:thiamine diphosphate biosynthetic process///P:GO:0009228//P:thiamine biosynthetic process		F:GO:0000287//F:magnesium ion binding///F:GO:0004789//F:thiamine-phosphate diphosphorylase activity	ko00730//Thiamine metabolism///ko01100//Metabolic pathways	phosphomethylpyrimidine synthase ThiC	P:GO:0009228//P:thiamine biosynthetic process///P:GO:0009229//P:thiamine diphosphate biosynthetic process		F:GO:0016830//F:carbon-carbon lyase activity///F:GO:0051539//F:4 iron, 4 sulfur cluster binding///F:GO:0008270//F:zinc ion binding	ko00730//Thiamine metabolism///ko01100//Metabolic pathways	DNA-directed RNA polymerase subunit beta'	P:GO:0006351//P:DNA-templated transcription	C:GO:0000428//C:DNA-directed RNA polymerase complex	F:GO:0003899//F:DNA-directed 5'-3' RNA polymerase activity///F:GO:0008270//F:zinc ion binding///F:GO:0000287//F:magnesium ion binding///F:GO:0003677//F:DNA binding	ko03020//RNA polymerase///ko00230//Purine metabolism///ko00240//Pyrimidine metabolism///ko01100//Metabolic pathways
ETPO_00191	thiC	phosphomethylpyrimidine synthase ThiC	-	ETPO_00192	ETPO_00190	+	-	Divergent	Tandem	0	388	0.60429	0.79315	-0.690219	0.825473	-1.57072	0.532173	-1.5183	0.629598	-6.34914	0.0403646	-6.34914	0.0521289	NA	NA	NA	NA	NA	NA	NA	NA	NA	NA	NA	NA	P:GO:0009228//P:thiamine biosynthetic process///P:GO:0009229//P:thiamine diphosphate biosynthetic process		F:GO:0016830//F:carbon-carbon lyase activity///F:GO:0051539//F:4 iron, 4 sulfur cluster binding///F:GO:0008270//F:zinc ion binding	ko00730//Thiamine metabolism///ko01100//Metabolic pathways	NADH pyrophosphatase			F:GO:0030145//F:manganese ion binding///F:GO:0035529//F:NADH pyrophosphatase activity///F:GO:0110153//F:RNA NAD-cap (NMN-forming) hydrolase activity///F:GO:0000210//F:NAD+ diphosphatase activity///F:GO:0000287//F:magnesium ion binding///F:GO:0008270//F:zinc ion binding	ko00760//Nicotinate and nicotinamide metabolism///ko01100//Metabolic pathways///ko04146//Peroxisome	thiamine phosphate synthase	P:GO:0009229//P:thiamine diphosphate biosynthetic process///P:GO:0009228//P:thiamine biosynthetic process		F:GO:0000287//F:magnesium ion binding///F:GO:0004789//F:thiamine-phosphate diphosphorylase activity	ko00730//Thiamine metabolism///ko01100//Metabolic pathways
ETPO_00192	nudC	NADH pyrophosphatase	+	ETPO_00191	ETPO_00193	-	+	Divergent	Tandem	48	388	-1.57072	0.532173	-1.5183	0.629598	0.60429	0.79315	-0.690219	0.825473	-0.40423	0.603374	0.143727	0.923715	NA	NA	NA	NA	NA	NA	NA	NA	NA	NA	NA	NA			F:GO:0030145//F:manganese ion binding///F:GO:0035529//F:NADH pyrophosphatase activity///F:GO:0110153//F:RNA NAD-cap (NMN-forming) hydrolase activity///F:GO:0000210//F:NAD+ diphosphatase activity///F:GO:0000287//F:magnesium ion binding///F:GO:0008270//F:zinc ion binding	ko00760//Nicotinate and nicotinamide metabolism///ko01100//Metabolic pathways///ko04146//Peroxisome	phosphomethylpyrimidine synthase ThiC	P:GO:0009228//P:thiamine biosynthetic process///P:GO:0009229//P:thiamine diphosphate biosynthetic process		F:GO:0016830//F:carbon-carbon lyase activity///F:GO:0051539//F:4 iron, 4 sulfur cluster binding///F:GO:0008270//F:zinc ion binding	ko00730//Thiamine metabolism///ko01100//Metabolic pathways	uroporphyrinogen decarboxylase	P:GO:0006782//P:protoporphyrinogen IX biosynthetic process	C:GO:0005737//C:cytoplasm	F:GO:0004853//F:uroporphyrinogen decarboxylase activity	ko00860//Porphyrin metabolism///ko01100//Metabolic pathways///ko01110//Biosynthesis of secondary metabolites
ETPO_00193	hemE	uroporphyrinogen decarboxylase	+	ETPO_00192	ETPO_00194	+	+	Tandem	Tandem	15	48	-0.40423	0.603374	0.143727	0.923715	-1.57072	0.532173	-1.5183	0.629598	-0.980924	0.369694	-0.0731642	1	NA	NA	NA	NA	NA	NA	NA	NA	NA	NA	NA	NA	P:GO:0006782//P:protoporphyrinogen IX biosynthetic process	C:GO:0005737//C:cytoplasm	F:GO:0004853//F:uroporphyrinogen decarboxylase activity	ko00860//Porphyrin metabolism///ko01100//Metabolic pathways///ko01110//Biosynthesis of secondary metabolites	NADH pyrophosphatase			F:GO:0030145//F:manganese ion binding///F:GO:0035529//F:NADH pyrophosphatase activity///F:GO:0110153//F:RNA NAD-cap (NMN-forming) hydrolase activity///F:GO:0000210//F:NAD+ diphosphatase activity///F:GO:0000287//F:magnesium ion binding///F:GO:0008270//F:zinc ion binding	ko00760//Nicotinate and nicotinamide metabolism///ko01100//Metabolic pathways///ko04146//Peroxisome	deoxyribonuclease V	P:GO:0090305//P:nucleic acid phosphodiester bond hydrolysis///P:GO:0006281//P:DNA repair	C:GO:0005737//C:cytoplasm	F:GO:0043737//F:deoxyribonuclease V activity///F:GO:0000287//F:magnesium ion binding
ETPO_00194	nfi	deoxyribonuclease V	+	ETPO_00193	ETPO_00195	+	+	Tandem	Tandem	106	15	-0.980924	0.369694	-0.0731642	1	-0.40423	0.603374	0.143727	0.923715	0.298362	0.79035	0.797728	0.460501	NA	NA	NA	NA	NA	NA	NA	NA	NA	NA	NA	NA	P:GO:0090305//P:nucleic acid phosphodiester bond hydrolysis///P:GO:0006281//P:DNA repair	C:GO:0005737//C:cytoplasm	F:GO:0043737//F:deoxyribonuclease V activity///F:GO:0000287//F:magnesium ion binding		uroporphyrinogen decarboxylase	P:GO:0006782//P:protoporphyrinogen IX biosynthetic process	C:GO:0005737//C:cytoplasm	F:GO:0004853//F:uroporphyrinogen decarboxylase activity	ko00860//Porphyrin metabolism///ko01100//Metabolic pathways///ko01110//Biosynthesis of secondary metabolites	YjaG family protein
ETPO_00195	ETPO_00195	YjaG family protein	+	ETPO_00194	ETPO_00196	+	+	Tandem	Tandem	190	106	0.298362	0.79035	0.797728	0.460501	-0.980924	0.369694	-0.0731642	1	0.335578	0.448458	0.560453	0.207984	NA	NA	NA	NA	NA	NA	NA	NA	NA	NA	NA	NA					deoxyribonuclease V	P:GO:0090305//P:nucleic acid phosphodiester bond hydrolysis///P:GO:0006281//P:DNA repair	C:GO:0005737//C:cytoplasm	F:GO:0043737//F:deoxyribonuclease V activity///F:GO:0000287//F:magnesium ion binding		DNA-binding protein HU-alpha			F:GO:0003677//F:DNA binding///F:GO:0030527//F:structural constituent of chromatin
ETPO_00196	hupA	DNA-binding protein HU-alpha	+	ETPO_00195	ETPO_00197	+	+	Tandem	Tandem	44	190	0.335578	0.448458	0.560453	0.207984	0.298362	0.79035	0.797728	0.460501	-0.272937	0.697121	0.206364	0.839567	NA	NA	NA	NA	NA	NA	NA	NA	NA	NA	NA	NA			F:GO:0003677//F:DNA binding///F:GO:0030527//F:structural constituent of chromatin		YjaG family protein					DUF1481 domain-containing protein
ETPO_00197	ETPO_00197	DUF1481 domain-containing protein	+	ETPO_00196	ETPO_00198	+	-	Tandem	Convergent	35	44	-0.272937	0.697121	0.206364	0.839567	0.335578	0.448458	0.560453	0.207984	-1.97919	0.0475077	-3.27647	0.001128	NA	NA	NA	NA	NA	NA	NA	NA	-1.27356	0.190635	-0.093129	0.872967					DNA-binding protein HU-alpha			F:GO:0003677//F:DNA binding///F:GO:0030527//F:structural constituent of chromatin		phosphoribosylamine--glycine ligase	P:GO:0009113//P:purine nucleobase biosynthetic process///P:GO:0006189//P:'de novo' IMP biosynthetic process		F:GO:0046872//F:metal ion binding///F:GO:0004637//F:phosphoribosylamine-glycine ligase activity///F:GO:0005524//F:ATP binding	ko01130//Biosynthesis of antibiotics///ko00230//Purine metabolism///ko01100//Metabolic pathways///ko01110//Biosynthesis of secondary metabolites
ETPO_00198	purD	phosphoribosylamine--glycine ligase	-	ETPO_00199	ETPO_00197	-	+	Tandem	Convergent	35	42	-1.97919	0.0475077	-3.27647	0.001128	-2.83935	3.209e-07	-3.1995	1.368e-08	-0.272937	0.697121	0.206364	0.839567	-1.27356	0.190635	-0.093129	0.872967	NA	NA	NA	NA	NA	NA	NA	NA	P:GO:0009113//P:purine nucleobase biosynthetic process///P:GO:0006189//P:'de novo' IMP biosynthetic process		F:GO:0046872//F:metal ion binding///F:GO:0004637//F:phosphoribosylamine-glycine ligase activity///F:GO:0005524//F:ATP binding	ko01130//Biosynthesis of antibiotics///ko00230//Purine metabolism///ko01100//Metabolic pathways///ko01110//Biosynthesis of secondary metabolites	bifunctional phosphoribosylaminoimidazolecarboxamide formyltransferase/IMP cyclohydrolase	P:GO:0006189//P:'de novo' IMP biosynthetic process		F:GO:0003937//F:IMP cyclohydrolase activity///F:GO:0004643//F:phosphoribosylaminoimidazolecarboxamide formyltransferase activity	ko01110//Biosynthesis of secondary metabolites///ko01130//Biosynthesis of antibiotics///ko01523//Antifolate resistance///ko00230//Purine metabolism///ko00670//One carbon pool by folate///ko01100//Metabolic pathways	DUF1481 domain-containing protein
ETPO_00199	purH	bifunctional phosphoribosylaminoimidazolecarboxamide formyltransferase/IMP cyclohydrolase	-	ETPO_00200	ETPO_00198	+	-	Divergent	Tandem	42	569	-2.83935	3.209e-07	-3.1995	1.368e-08	0.499346	0.938171	2.08596	0.660679	-1.97919	0.0475077	-3.27647	0.001128	NA	NA	NA	NA	NA	NA	NA	NA	-1.27356	0.190635	-0.093129	0.872967	P:GO:0006189//P:'de novo' IMP biosynthetic process		F:GO:0003937//F:IMP cyclohydrolase activity///F:GO:0004643//F:phosphoribosylaminoimidazolecarboxamide formyltransferase activity	ko01110//Biosynthesis of secondary metabolites///ko01130//Biosynthesis of antibiotics///ko01523//Antifolate resistance///ko00230//Purine metabolism///ko00670//One carbon pool by folate///ko01100//Metabolic pathways						phosphoribosylamine--glycine ligase	P:GO:0009113//P:purine nucleobase biosynthetic process///P:GO:0006189//P:'de novo' IMP biosynthetic process		F:GO:0046872//F:metal ion binding///F:GO:0004637//F:phosphoribosylamine-glycine ligase activity///F:GO:0005524//F:ATP binding	ko01130//Biosynthesis of antibiotics///ko00230//Purine metabolism///ko01100//Metabolic pathways///ko01110//Biosynthesis of secondary metabolites
ETPO_00200	ETPO_00200		+	ETPO_00199	ETPO_00201	-	+	Divergent	Tandem	88	569	0.499346	0.938171	2.08596	0.660679	-2.83935	3.209e-07	-3.1995	1.368e-08	-6.44516	0.0442873	-6.44516	0.0572697	NA	NA	NA	NA	NA	NA	NA	NA	NA	NA	NA	NA					bifunctional phosphoribosylaminoimidazolecarboxamide formyltransferase/IMP cyclohydrolase	P:GO:0006189//P:'de novo' IMP biosynthetic process		F:GO:0003937//F:IMP cyclohydrolase activity///F:GO:0004643//F:phosphoribosylaminoimidazolecarboxamide formyltransferase activity	ko01110//Biosynthesis of secondary metabolites///ko01130//Biosynthesis of antibiotics///ko01523//Antifolate resistance///ko00230//Purine metabolism///ko00670//One carbon pool by folate///ko01100//Metabolic pathways
ETPO_00201	ETPO_00201		+	ETPO_00200	ETPO_00202	+	+	Tandem	Tandem	192	88	-6.44516	0.0442873	-6.44516	0.0572697	0.499346	0.938171	2.08596	0.660679	1.30768	0.69996	2.62348	0.462359	NA	NA	NA	NA	NA	NA	NA	NA	NA	NA	NA	NA
ETPO_00202	ETPO_00202		+	ETPO_00201	ETPO_00203	+	+	Tandem	Tandem	94	192	1.30768	0.69996	2.62348	0.462359	-6.44516	0.0442873	-6.44516	0.0572697	5.9396	0.20268	-3.15568	0.793205	NA	NA	NA	NA	NA	NA	NA	NA	NA	NA	NA	NA
ETPO_00203	ETPO_00203		+	ETPO_00202	ETPO_00204	+	-	Tandem	Convergent	1	94	5.9396	0.20268	-3.15568	0.793205	1.30768	0.69996	2.62348	0.462359	2.39179	0.003053	4.53913	1.624e-08	NA	NA	NA	NA	NA	NA	NA	NA	NA	NA	NA	NA										acetate uptake transporter		C:GO:0016020//C:membrane
ETPO_00204	ETPO_00204	acetate uptake transporter	-	ETPO_00205	ETPO_00203	-	+	Tandem	Convergent	1	86	2.39179	0.003053	4.53913	1.624e-08	3.34395	6.261e-09	3.85206	3.146e-11	5.9396	0.20268	-3.15568	0.793205	NA	NA	NA	NA	NA	NA	NA	NA	NA	NA	NA	NA		C:GO:0016020//C:membrane			acetate--CoA ligase	P:GO:0019427//P:acetyl-CoA biosynthetic process from acetate///P:GO:0006935//P:chemotaxis		F:GO:0016208//F:AMP binding///F:GO:0046872//F:metal ion binding///F:GO:0003987//F:acetate-CoA ligase activity///F:GO:0005524//F:ATP binding	ko00680//Methane metabolism///ko00720//Carbon fixation pathways in prokaryotes///ko01100//Metabolic pathways///ko01110//Biosynthesis of secondary metabolites///ko01120//Microbial metabolism in diverse environments///ko01130//Biosynthesis of antibiotics///ko01200//Carbon metabolism///ko00010//Glycolyis / Gluconeogenesis///ko00620//Pyruvate metabolism///ko00640//Propanoate metabolism
ETPO_00205	acs	acetate--CoA ligase	-	ETPO_00206	ETPO_00204	+	-	Divergent	Tandem	86	501	3.34395	6.261e-09	3.85206	3.146e-11	1.92372	0.618058	0.988947	0.873026	2.39179	0.003053	4.53913	1.624e-08	NA	NA	NA	NA	NA	NA	NA	NA	NA	NA	NA	NA	P:GO:0019427//P:acetyl-CoA biosynthetic process from acetate///P:GO:0006935//P:chemotaxis		F:GO:0016208//F:AMP binding///F:GO:0046872//F:metal ion binding///F:GO:0003987//F:acetate-CoA ligase activity///F:GO:0005524//F:ATP binding	ko00680//Methane metabolism///ko00720//Carbon fixation pathways in prokaryotes///ko01100//Metabolic pathways///ko01110//Biosynthesis of secondary metabolites///ko01120//Microbial metabolism in diverse environments///ko01130//Biosynthesis of antibiotics///ko01200//Carbon metabolism///ko00010//Glycolyis / Gluconeogenesis///ko00620//Pyruvate metabolism///ko00640//Propanoate metabolism	glutamate/aspartate:proton symporter GltP	P:GO:0006835//P:dicarboxylic acid transport///P:GO:1902600//P:proton transmembrane transport///P:GO:0003333//P:amino acid transmembrane transport	C:GO:0005886//C:plasma membrane	F:GO:0005280//F:amino acid:proton symporter activity		acetate uptake transporter		C:GO:0016020//C:membrane
ETPO_00206	gltP_1	glutamate/aspartate:proton symporter GltP	+	ETPO_00205	ETPO_00207	-	+	Divergent	Tandem	-36	501	1.92372	0.618058	0.988947	0.873026	3.34395	6.261e-09	3.85206	3.146e-11	2.46271	0.103935	3.44566	0.0252553	NA	NA	NA	NA	NA	NA	NA	NA	NA	NA	NA	NA	P:GO:0006835//P:dicarboxylic acid transport///P:GO:1902600//P:proton transmembrane transport///P:GO:0003333//P:amino acid transmembrane transport	C:GO:0005886//C:plasma membrane	F:GO:0005280//F:amino acid:proton symporter activity		acetate--CoA ligase	P:GO:0019427//P:acetyl-CoA biosynthetic process from acetate///P:GO:0006935//P:chemotaxis		F:GO:0016208//F:AMP binding///F:GO:0046872//F:metal ion binding///F:GO:0003987//F:acetate-CoA ligase activity///F:GO:0005524//F:ATP binding	ko00680//Methane metabolism///ko00720//Carbon fixation pathways in prokaryotes///ko01100//Metabolic pathways///ko01110//Biosynthesis of secondary metabolites///ko01120//Microbial metabolism in diverse environments///ko01130//Biosynthesis of antibiotics///ko01200//Carbon metabolism///ko00010//Glycolyis / Gluconeogenesis///ko00620//Pyruvate metabolism///ko00640//Propanoate metabolism	glutamate/aspartate:proton symporter GltP	P:GO:0006835//P:dicarboxylic acid transport///P:GO:1902600//P:proton transmembrane transport///P:GO:0003333//P:amino acid transmembrane transport	C:GO:0005886//C:plasma membrane	F:GO:0005280//F:amino acid:proton symporter activity
ETPO_00207	gltP_2	glutamate/aspartate:proton symporter GltP	+	ETPO_00206	ETPO_00208	+	-	Tandem	Convergent	74	-36	2.46271	0.103935	3.44566	0.0252553	1.92372	0.618058	0.988947	0.873026	-2.93059	9.083e-11	-1.21719	0.0136237	NA	NA	NA	NA	NA	NA	NA	NA	-0.172014	0.860043	0.487184	0.375533	P:GO:0006835//P:dicarboxylic acid transport///P:GO:1902600//P:proton transmembrane transport///P:GO:0003333//P:amino acid transmembrane transport	C:GO:0005886//C:plasma membrane	F:GO:0005280//F:amino acid:proton symporter activity		glutamate/aspartate:proton symporter GltP	P:GO:0006835//P:dicarboxylic acid transport///P:GO:1902600//P:proton transmembrane transport///P:GO:0003333//P:amino acid transmembrane transport	C:GO:0005886//C:plasma membrane	F:GO:0005280//F:amino acid:proton symporter activity		outer membrane channel protein TolC	P:GO:0055085//P:transmembrane transport	C:GO:0019867//C:outer membrane	F:GO:0015562//F:efflux transmembrane transporter activity	ko03070//Bacterial secretion system///ko04626//Plant-pathogen interaction///ko05133//Pertussis///ko01501//beta-Lactam resistance///ko01503//Cationic antimicrobial peptide (CAMP) resistance///ko02020//Two-component system
ETPO_00208	tolC	outer membrane channel protein TolC	-	ETPO_00209	ETPO_00207	+	+	Divergent	Convergent	74	216	-2.93059	9.083e-11	-1.21719	0.0136237	-0.654226	0.731642	-0.317229	0.925366	2.46271	0.103935	3.44566	0.0252553	-0.172014	0.860043	0.487184	0.375533	-2.36535	0.0138357	-2.2755	0.00102054	NA	NA	NA	NA	P:GO:0055085//P:transmembrane transport	C:GO:0019867//C:outer membrane	F:GO:0015562//F:efflux transmembrane transporter activity	ko03070//Bacterial secretion system///ko04626//Plant-pathogen interaction///ko05133//Pertussis///ko01501//beta-Lactam resistance///ko01503//Cationic antimicrobial peptide (CAMP) resistance///ko02020//Two-component system	ADP-ribose diphosphatase			F:GO:0046872//F:metal ion binding///F:GO:0047631//F:ADP-ribose diphosphatase activity	ko00230//Purine metabolism	glutamate/aspartate:proton symporter GltP	P:GO:0006835//P:dicarboxylic acid transport///P:GO:1902600//P:proton transmembrane transport///P:GO:0003333//P:amino acid transmembrane transport	C:GO:0005886//C:plasma membrane	F:GO:0005280//F:amino acid:proton symporter activity
ETPO_00209	nudF	ADP-ribose diphosphatase	+	ETPO_00208	ETPO_00210	-	+	Divergent	Tandem	427	216	-0.654226	0.731642	-0.317229	0.925366	-2.93059	9.083e-11	-1.21719	0.0136237	-1.24659	0.009895	-0.955399	0.0717268	-2.36535	0.0138357	-2.2755	0.00102054	-0.172014	0.860043	0.487184	0.375533	NA	NA	NA	NA			F:GO:0046872//F:metal ion binding///F:GO:0047631//F:ADP-ribose diphosphatase activity	ko00230//Purine metabolism	outer membrane channel protein TolC	P:GO:0055085//P:transmembrane transport	C:GO:0019867//C:outer membrane	F:GO:0015562//F:efflux transmembrane transporter activity	ko03070//Bacterial secretion system///ko04626//Plant-pathogen interaction///ko05133//Pertussis///ko01501//beta-Lactam resistance///ko01503//Cationic antimicrobial peptide (CAMP) resistance///ko02020//Two-component system	3',5'-cyclic-AMP phosphodiesterase			F:GO:0000166//F:nucleotide binding///F:GO:0004115//F:3',5'-cyclic-AMP phosphodiesterase activity///F:GO:0046872//F:metal ion binding	ko00230//Purine metabolism///ko02025//Biofilm formation - Pseudomonas aeruginosa
ETPO_00210	icc	3',5'-cyclic-AMP phosphodiesterase	+	ETPO_00209	ETPO_00211	+	+	Tandem	Tandem	3	427	-1.24659	0.009895	-0.955399	0.0717268	-0.654226	0.731642	-0.317229	0.925366	-1.32426	0.102564	-0.554105	0.64225	NA	NA	NA	NA	-2.36535	0.0138357	-2.2755	0.00102054	NA	NA	NA	NA			F:GO:0000166//F:nucleotide binding///F:GO:0004115//F:3',5'-cyclic-AMP phosphodiesterase activity///F:GO:0046872//F:metal ion binding	ko00230//Purine metabolism///ko02025//Biofilm formation - Pseudomonas aeruginosa	ADP-ribose diphosphatase			F:GO:0046872//F:metal ion binding///F:GO:0047631//F:ADP-ribose diphosphatase activity	ko00230//Purine metabolism	esterase YqiA
ETPO_00211	yqiA	esterase YqiA	+	ETPO_00210	ETPO_00212	+	+	Tandem	Tandem	107	3	-1.32426	0.102564	-0.554105	0.64225	-1.24659	0.009895	-0.955399	0.0717268	-0.907328	0.51377	-0.436735	0.84195	NA	NA	NA	NA	NA	NA	NA	NA	NA	NA	NA	NA					3',5'-cyclic-AMP phosphodiesterase			F:GO:0000166//F:nucleotide binding///F:GO:0004115//F:3',5'-cyclic-AMP phosphodiesterase activity///F:GO:0046872//F:metal ion binding	ko00230//Purine metabolism///ko02025//Biofilm formation - Pseudomonas aeruginosa	DNA topoisomerase IV subunit B	P:GO:0006265//P:DNA topological change///P:GO:0007059//P:chromosome segregation	C:GO:0005694//C:chromosome///C:GO:0009330//C:DNA topoisomerase type II (double strand cut, ATP-hydrolyzing) complex	F:GO:0003677//F:DNA binding///F:GO:0003918//F:DNA topoisomerase type II (double strand cut, ATP-hydrolyzing) activity///F:GO:0005524//F:ATP binding
ETPO_00212	parE	DNA topoisomerase IV subunit B	+	ETPO_00211	ETPO_00213	+	+	Tandem	Tandem	186	107	-0.907328	0.51377	-0.436735	0.84195	-1.32426	0.102564	-0.554105	0.64225	-0.155066	0.938171	-0.102596	0.991225	NA	NA	NA	NA	NA	NA	NA	NA	NA	NA	NA	NA	P:GO:0006265//P:DNA topological change///P:GO:0007059//P:chromosome segregation	C:GO:0005694//C:chromosome///C:GO:0009330//C:DNA topoisomerase type II (double strand cut, ATP-hydrolyzing) complex	F:GO:0003677//F:DNA binding///F:GO:0003918//F:DNA topoisomerase type II (double strand cut, ATP-hydrolyzing) activity///F:GO:0005524//F:ATP binding		esterase YqiA					DNA topoisomerase IV subunit A	P:GO:0006265//P:DNA topological change///P:GO:0007059//P:chromosome segregation	C:GO:0005694//C:chromosome///C:GO:0009330//C:DNA topoisomerase type II (double strand cut, ATP-hydrolyzing) complex///C:GO:0019897//C:extrinsic component of plasma membrane	F:GO:0003677//F:DNA binding///F:GO:0003918//F:DNA topoisomerase type II (double strand cut, ATP-hydrolyzing) activity///F:GO:0005524//F:ATP binding
ETPO_00213	parC	DNA topoisomerase IV subunit A	+	ETPO_00212	ETPO_00214	+	+	Tandem	Tandem	91	186	-0.155066	0.938171	-0.102596	0.991225	-0.907328	0.51377	-0.436735	0.84195	-2.86978	0.357521	-1.59268	0.704915	NA	NA	NA	NA	NA	NA	NA	NA	NA	NA	NA	NA	P:GO:0006265//P:DNA topological change///P:GO:0007059//P:chromosome segregation	C:GO:0005694//C:chromosome///C:GO:0009330//C:DNA topoisomerase type II (double strand cut, ATP-hydrolyzing) complex///C:GO:0019897//C:extrinsic component of plasma membrane	F:GO:0003677//F:DNA binding///F:GO:0003918//F:DNA topoisomerase type II (double strand cut, ATP-hydrolyzing) activity///F:GO:0005524//F:ATP binding		DNA topoisomerase IV subunit B	P:GO:0006265//P:DNA topological change///P:GO:0007059//P:chromosome segregation	C:GO:0005694//C:chromosome///C:GO:0009330//C:DNA topoisomerase type II (double strand cut, ATP-hydrolyzing) complex	F:GO:0003677//F:DNA binding///F:GO:0003918//F:DNA topoisomerase type II (double strand cut, ATP-hydrolyzing) activity///F:GO:0005524//F:ATP binding		1-acylglycerol-3-phosphate O-acyltransferase	P:GO:0016024//P:CDP-diacylglycerol biosynthetic process	C:GO:0016020//C:membrane	F:GO:0003841//F:1-acylglycerol-3-phosphate O-acyltransferase activity	ko01110//Biosynthesis of secondary metabolites///ko00561//Glycerolipid metabolism///ko00564//Glycerophospholipid metabolism///ko01100//Metabolic pathways
ETPO_00214	plsC	1-acylglycerol-3-phosphate O-acyltransferase	+	ETPO_00213	ETPO_00215	+	+	Tandem	Tandem	49	91	-2.86978	0.357521	-1.59268	0.704915	-0.155066	0.938171	-0.102596	0.991225	-8.55598	0.0468289	-0.758397	0.911615	NA	NA	NA	NA	NA	NA	NA	NA	NA	NA	NA	NA	P:GO:0016024//P:CDP-diacylglycerol biosynthetic process	C:GO:0016020//C:membrane	F:GO:0003841//F:1-acylglycerol-3-phosphate O-acyltransferase activity	ko01110//Biosynthesis of secondary metabolites///ko00561//Glycerolipid metabolism///ko00564//Glycerophospholipid metabolism///ko01100//Metabolic pathways	DNA topoisomerase IV subunit A	P:GO:0006265//P:DNA topological change///P:GO:0007059//P:chromosome segregation	C:GO:0005694//C:chromosome///C:GO:0009330//C:DNA topoisomerase type II (double strand cut, ATP-hydrolyzing) complex///C:GO:0019897//C:extrinsic component of plasma membrane	F:GO:0003677//F:DNA binding///F:GO:0003918//F:DNA topoisomerase type II (double strand cut, ATP-hydrolyzing) activity///F:GO:0005524//F:ATP binding		cell division protein FtsP	P:GO:0043093//P:FtsZ-dependent cytokinesis	C:GO:0032153//C:cell division site///C:GO:0030288//C:outer membrane-bounded periplasmic space	F:GO:0005507//F:copper ion binding///F:GO:0016491//F:oxidoreductase activity
ETPO_00215	sufI_1	cell division protein FtsP	+	ETPO_00214	ETPO_00216	+	+	Tandem	Tandem	-42	49	-8.55598	0.0468289	-0.758397	0.911615	-2.86978	0.357521	-1.59268	0.704915	-0.462927	0.865841	-0.748377	0.825143	NA	NA	NA	NA	NA	NA	NA	NA	NA	NA	NA	NA	P:GO:0043093//P:FtsZ-dependent cytokinesis	C:GO:0032153//C:cell division site///C:GO:0030288//C:outer membrane-bounded periplasmic space	F:GO:0005507//F:copper ion binding///F:GO:0016491//F:oxidoreductase activity		1-acylglycerol-3-phosphate O-acyltransferase	P:GO:0016024//P:CDP-diacylglycerol biosynthetic process	C:GO:0016020//C:membrane	F:GO:0003841//F:1-acylglycerol-3-phosphate O-acyltransferase activity	ko01110//Biosynthesis of secondary metabolites///ko00561//Glycerolipid metabolism///ko00564//Glycerophospholipid metabolism///ko01100//Metabolic pathways	cell division protein FtsP	P:GO:0043093//P:FtsZ-dependent cytokinesis	C:GO:0032153//C:cell division site///C:GO:0030288//C:outer membrane-bounded periplasmic space	F:GO:0005507//F:copper ion binding///F:GO:0016491//F:oxidoreductase activity
ETPO_00216	sufI_2	cell division protein FtsP	+	ETPO_00215	ETPO_00217	+	+	Tandem	Tandem	284	-42	-0.462927	0.865841	-0.748377	0.825143	-8.55598	0.0468289	-0.758397	0.911615	-0.810201	0.621234	-0.524226	0.828836	NA	NA	NA	NA	NA	NA	NA	NA	NA	NA	NA	NA	P:GO:0043093//P:FtsZ-dependent cytokinesis	C:GO:0032153//C:cell division site///C:GO:0030288//C:outer membrane-bounded periplasmic space	F:GO:0005507//F:copper ion binding///F:GO:0016491//F:oxidoreductase activity		cell division protein FtsP	P:GO:0043093//P:FtsZ-dependent cytokinesis	C:GO:0032153//C:cell division site///C:GO:0030288//C:outer membrane-bounded periplasmic space	F:GO:0005507//F:copper ion binding///F:GO:0016491//F:oxidoreductase activity		methionine synthase	P:GO:0032259//P:methylation///P:GO:0042558//P:pteridine-containing compound metabolic process///P:GO:0009086//P:methionine biosynthetic process		F:GO:0031419//F:cobalamin binding///F:GO:0008270//F:zinc ion binding///F:GO:0008705//F:methionine synthase activity	ko01100//Metabolic pathways///ko01110//Biosynthesis of secondary metabolites///ko01230//Biosynthesis of amino acids///ko00270//Cysteine and methionine metabolism///ko00450//Selenocompound metabolism///ko00670//One carbon pool by folate
ETPO_00217	metH	methionine synthase	+	ETPO_00216	ETPO_00218	+	-	Tandem	Convergent	48	284	-0.810201	0.621234	-0.524226	0.828836	-0.462927	0.865841	-0.748377	0.825143	-0.123724	0.993981	-1.52324	0.586468	NA	NA	NA	NA	NA	NA	NA	NA	NA	NA	NA	NA	P:GO:0032259//P:methylation///P:GO:0042558//P:pteridine-containing compound metabolic process///P:GO:0009086//P:methionine biosynthetic process		F:GO:0031419//F:cobalamin binding///F:GO:0008270//F:zinc ion binding///F:GO:0008705//F:methionine synthase activity	ko01100//Metabolic pathways///ko01110//Biosynthesis of secondary metabolites///ko01230//Biosynthesis of amino acids///ko00270//Cysteine and methionine metabolism///ko00450//Selenocompound metabolism///ko00670//One carbon pool by folate	cell division protein FtsP	P:GO:0043093//P:FtsZ-dependent cytokinesis	C:GO:0032153//C:cell division site///C:GO:0030288//C:outer membrane-bounded periplasmic space	F:GO:0005507//F:copper ion binding///F:GO:0016491//F:oxidoreductase activity		lysine-sensitive aspartokinase 3	P:GO:0009089//P:lysine biosynthetic process via diaminopimelate///P:GO:0016310//P:phosphorylation///P:GO:0009088//P:threonine biosynthetic process		F:GO:0004072//F:aspartate kinase activity///F:GO:0005524//F:ATP binding	ko00300//Lysine biosynthesis///ko01100//Metabolic pathways///ko01110//Biosynthesis of secondary metabolites///ko01120//Microbial metabolism in diverse environments///ko01130//Biosynthesis of antibiotics///ko01210//2-Oxocarboxylic acid metabolism///ko01230//Biosynthesis of amino acids///ko00260//Glycine, serine and threonine metabolism///ko00261//Monobactam biosynthesis///ko00270//Cysteine and met…
ETPO_00218	lysC	lysine-sensitive aspartokinase 3	-	ETPO_00219	ETPO_00217	+	+	Divergent	Convergent	48	824	-0.123724	0.993981	-1.52324	0.586468	-2.60081	1.41e-09	-1.86582	2.007e-05	-0.810201	0.621234	-0.524226	0.828836	NA	NA	NA	NA	NA	NA	NA	NA	NA	NA	NA	NA	P:GO:0009089//P:lysine biosynthetic process via diaminopimelate///P:GO:0016310//P:phosphorylation///P:GO:0009088//P:threonine biosynthetic process		F:GO:0004072//F:aspartate kinase activity///F:GO:0005524//F:ATP binding	ko00300//Lysine biosynthesis///ko01100//Metabolic pathways///ko01110//Biosynthesis of secondary metabolites///ko01120//Microbial metabolism in diverse environments///ko01130//Biosynthesis of antibiotics///ko01210//2-Oxocarboxylic acid metabolism///ko01230//Biosynthesis of amino acids///ko00260//Glycine, serine and threonine metabolism///ko00261//Monobactam biosynthesis///ko00270//Cysteine and met…	glucose-6-phosphate isomerase	P:GO:0006096//P:glycolytic process///P:GO:0006094//P:gluconeogenesis	C:GO:0005737//C:cytoplasm	F:GO:0097367//F:carbohydrate derivative binding///F:GO:0004347//F:glucose-6-phosphate isomerase activity	ko00520//Amino sugar and nucleotide sugar metabolism///ko01100//Metabolic pathways///ko01110//Biosynthesis of secondary metabolites///ko01120//Microbial metabolism in diverse environments///ko01130//Biosynthesis of antibiotics///ko01200//Carbon metabolism///ko00010//Glycolyis / Gluconeogenesis///ko00030//Pentose phosphate pathway///ko00500//Starch and sucrose metabolism	methionine synthase	P:GO:0032259//P:methylation///P:GO:0042558//P:pteridine-containing compound metabolic process///P:GO:0009086//P:methionine biosynthetic process		F:GO:0031419//F:cobalamin binding///F:GO:0008270//F:zinc ion binding///F:GO:0008705//F:methionine synthase activity	ko01100//Metabolic pathways///ko01110//Biosynthesis of secondary metabolites///ko01230//Biosynthesis of amino acids///ko00270//Cysteine and methionine metabolism///ko00450//Selenocompound metabolism///ko00670//One carbon pool by folate
ETPO_00219	pgi	glucose-6-phosphate isomerase	+	ETPO_00218	ETPO_00220	-	-	Divergent	Convergent	61	824	-2.60081	1.41e-09	-1.86582	2.007e-05	-0.123724	0.993981	-1.52324	0.586468	-3.02877	0.0564886	-1.41265	0.489625	NA	NA	NA	NA	NA	NA	NA	NA	NA	NA	NA	NA	P:GO:0006096//P:glycolytic process///P:GO:0006094//P:gluconeogenesis	C:GO:0005737//C:cytoplasm	F:GO:0097367//F:carbohydrate derivative binding///F:GO:0004347//F:glucose-6-phosphate isomerase activity	ko00520//Amino sugar and nucleotide sugar metabolism///ko01100//Metabolic pathways///ko01110//Biosynthesis of secondary metabolites///ko01120//Microbial metabolism in diverse environments///ko01130//Biosynthesis of antibiotics///ko01200//Carbon metabolism///ko00010//Glycolyis / Gluconeogenesis///ko00030//Pentose phosphate pathway///ko00500//Starch and sucrose metabolism	lysine-sensitive aspartokinase 3	P:GO:0009089//P:lysine biosynthetic process via diaminopimelate///P:GO:0016310//P:phosphorylation///P:GO:0009088//P:threonine biosynthetic process		F:GO:0004072//F:aspartate kinase activity///F:GO:0005524//F:ATP binding	ko00300//Lysine biosynthesis///ko01100//Metabolic pathways///ko01110//Biosynthesis of secondary metabolites///ko01120//Microbial metabolism in diverse environments///ko01130//Biosynthesis of antibiotics///ko01210//2-Oxocarboxylic acid metabolism///ko01230//Biosynthesis of amino acids///ko00260//Glycine, serine and threonine metabolism///ko00261//Monobactam biosynthesis///ko00270//Cysteine and met…	dicarboxylate/amino acid:cation symporter	P:GO:0055085//P:transmembrane transport	C:GO:0016020//C:membrane	F:GO:0015293//F:symporter activity
ETPO_00220	ETPO_00220	dicarboxylate/amino acid:cation symporter	-	ETPO_00221	ETPO_00219	+	+	Divergent	Convergent	61	234	-3.02877	0.0564886	-1.41265	0.489625	2.23066	0.024949	2.76988	0.006224	-2.60081	1.41e-09	-1.86582	2.007e-05	NA	NA	NA	NA	NA	NA	NA	NA	NA	NA	NA	NA	P:GO:0055085//P:transmembrane transport	C:GO:0016020//C:membrane	F:GO:0015293//F:symporter activity		phosphate-starvation-inducible protein PsiE	P:GO:0016036//P:cellular response to phosphate starvation	C:GO:0005886//C:plasma membrane			glucose-6-phosphate isomerase	P:GO:0006096//P:glycolytic process///P:GO:0006094//P:gluconeogenesis	C:GO:0005737//C:cytoplasm	F:GO:0097367//F:carbohydrate derivative binding///F:GO:0004347//F:glucose-6-phosphate isomerase activity	ko00520//Amino sugar and nucleotide sugar metabolism///ko01100//Metabolic pathways///ko01110//Biosynthesis of secondary metabolites///ko01120//Microbial metabolism in diverse environments///ko01130//Biosynthesis of antibiotics///ko01200//Carbon metabolism///ko00010//Glycolyis / Gluconeogenesis///ko00030//Pentose phosphate pathway///ko00500//Starch and sucrose metabolism
ETPO_00221	psiE	phosphate-starvation-inducible protein PsiE	+	ETPO_00220	ETPO_00222	-	-	Divergent	Convergent	89	234	2.23066	0.024949	2.76988	0.006224	-3.02877	0.0564886	-1.41265	0.489625	-1.00229	0.816473	-0.259673	0.99641	NA	NA	NA	NA	NA	NA	NA	NA	1.77347	0.115208	2.61853	5.1912e-05	P:GO:0016036//P:cellular response to phosphate starvation	C:GO:0005886//C:plasma membrane			dicarboxylate/amino acid:cation symporter	P:GO:0055085//P:transmembrane transport	C:GO:0016020//C:membrane	F:GO:0015293//F:symporter activity		maltose ABC transporter permease MalG	P:GO:0055085//P:transmembrane transport	C:GO:0043190//C:ATP-binding cassette (ABC) transporter complex		ko02010//ABC transporters
ETPO_00222	malG	maltose ABC transporter permease MalG	-	ETPO_00223	ETPO_00221	-	+	Tandem	Convergent	89	15	-1.00229	0.816473	-0.259673	0.99641	1.38599	0.606912	0.206507	0.995605	2.23066	0.024949	2.76988	0.006224	1.77347	0.115208	2.61853	5.1912e-05	NA	NA	NA	NA	NA	NA	NA	NA	P:GO:0055085//P:transmembrane transport	C:GO:0043190//C:ATP-binding cassette (ABC) transporter complex		ko02010//ABC transporters	maltose ABC transporter permease MalF	P:GO:0008643//P:carbohydrate transport///P:GO:0055085//P:transmembrane transport	C:GO:0043190//C:ATP-binding cassette (ABC) transporter complex		ko02010//ABC transporters	phosphate-starvation-inducible protein PsiE	P:GO:0016036//P:cellular response to phosphate starvation	C:GO:0005886//C:plasma membrane
ETPO_00223	malF	maltose ABC transporter permease MalF	-	ETPO_00224	ETPO_00222	-	-	Tandem	Tandem	15	138	1.38599	0.606912	0.206507	0.995605	-0.834645	0.726597	-1.05664	0.709584	-1.00229	0.816473	-0.259673	0.99641	NA	NA	NA	NA	NA	NA	NA	NA	1.77347	0.115208	2.61853	5.1912e-05	P:GO:0008643//P:carbohydrate transport///P:GO:0055085//P:transmembrane transport	C:GO:0043190//C:ATP-binding cassette (ABC) transporter complex		ko02010//ABC transporters	maltose/maltodextrin ABC transporter substrate-binding protein MalE	P:GO:0034219//P:carbohydrate transmembrane transport	C:GO:0042597//C:periplasmic space	F:GO:0015144//F:carbohydrate transmembrane transporter activity	ko02010//ABC transporters///ko02030//Bacterial chemotaxis	maltose ABC transporter permease MalG	P:GO:0055085//P:transmembrane transport	C:GO:0043190//C:ATP-binding cassette (ABC) transporter complex		ko02010//ABC transporters
ETPO_00224	malE	maltose/maltodextrin ABC transporter substrate-binding protein MalE	-	ETPO_00225	ETPO_00223	+	-	Divergent	Tandem	138	484	-0.834645	0.726597	-1.05664	0.709584	-6.01322	0.0554733	-6.01322	0.0717268	1.38599	0.606912	0.206507	0.995605	NA	NA	NA	NA	NA	NA	NA	NA	NA	NA	NA	NA	P:GO:0034219//P:carbohydrate transmembrane transport	C:GO:0042597//C:periplasmic space	F:GO:0015144//F:carbohydrate transmembrane transporter activity	ko02010//ABC transporters///ko02030//Bacterial chemotaxis	maltose/maltodextrin ABC transporter ATP-binding protein MalK	P:GO:1904981//P:maltose transmembrane transport	C:GO:0043190//C:ATP-binding cassette (ABC) transporter complex	F:GO:0005524//F:ATP binding///F:GO:0015423//F:ABC-type maltose transporter activity///F:GO:0016787//F:hydrolase activity	ko02010//ABC transporters	maltose ABC transporter permease MalF	P:GO:0008643//P:carbohydrate transport///P:GO:0055085//P:transmembrane transport	C:GO:0043190//C:ATP-binding cassette (ABC) transporter complex		ko02010//ABC transporters
ETPO_00225	malK	maltose/maltodextrin ABC transporter ATP-binding protein MalK	+	ETPO_00224	ETPO_00226	-	+	Divergent	Tandem	71	484	-6.01322	0.0554733	-6.01322	0.0717268	-0.834645	0.726597	-1.05664	0.709584	-0.293068	0.946143	-7.23629	0.0429738	NA	NA	NA	NA	NA	NA	NA	NA	NA	NA	NA	NA	P:GO:1904981//P:maltose transmembrane transport	C:GO:0043190//C:ATP-binding cassette (ABC) transporter complex	F:GO:0005524//F:ATP binding///F:GO:0015423//F:ABC-type maltose transporter activity///F:GO:0016787//F:hydrolase activity	ko02010//ABC transporters	maltose/maltodextrin ABC transporter substrate-binding protein MalE	P:GO:0034219//P:carbohydrate transmembrane transport	C:GO:0042597//C:periplasmic space	F:GO:0015144//F:carbohydrate transmembrane transporter activity	ko02010//ABC transporters///ko02030//Bacterial chemotaxis	maltoporin	P:GO:0015768//P:maltose transport///P:GO:0034219//P:carbohydrate transmembrane transport///P:GO:0042956//P:maltodextrin transmembrane transport///P:GO:0006811//P:monoatomic ion transport	C:GO:0042597//C:periplasmic space///C:GO:0046930//C:pore complex///C:GO:0009279//C:cell outer membrane	F:GO:0042958//F:maltodextrin transmembrane transporter activity///F:GO:0015481//F:maltose transporting porin activity
ETPO_00226	lamB	maltoporin	+	ETPO_00225	ETPO_00227	+	+	Tandem	Tandem	97	71	-0.293068	0.946143	-7.23629	0.0429738	-6.01322	0.0554733	-6.01322	0.0717268	-6.92741	0.0214811	-6.92741	0.0280383	NA	NA	NA	NA	NA	NA	NA	NA	NA	NA	NA	NA	P:GO:0015768//P:maltose transport///P:GO:0034219//P:carbohydrate transmembrane transport///P:GO:0042956//P:maltodextrin transmembrane transport///P:GO:0006811//P:monoatomic ion transport	C:GO:0042597//C:periplasmic space///C:GO:0046930//C:pore complex///C:GO:0009279//C:cell outer membrane	F:GO:0042958//F:maltodextrin transmembrane transporter activity///F:GO:0015481//F:maltose transporting porin activity		maltose/maltodextrin ABC transporter ATP-binding protein MalK	P:GO:1904981//P:maltose transmembrane transport	C:GO:0043190//C:ATP-binding cassette (ABC) transporter complex	F:GO:0005524//F:ATP binding///F:GO:0015423//F:ABC-type maltose transporter activity///F:GO:0016787//F:hydrolase activity	ko02010//ABC transporters	maltose operon protein MalM	P:GO:0034219//P:carbohydrate transmembrane transport	C:GO:0046930//C:pore complex///C:GO:0042597//C:periplasmic space	F:GO:0015288//F:porin activity
ETPO_00227	malM_1	maltose operon protein MalM	+	ETPO_00226	ETPO_00228	+	+	Tandem	Tandem	39	97	-6.92741	0.0214811	-6.92741	0.0280383	-0.293068	0.946143	-7.23629	0.0429738	-5.45123	0.119602	-5.45123	0.153415	NA	NA	NA	NA	NA	NA	NA	NA	NA	NA	NA	NA	P:GO:0034219//P:carbohydrate transmembrane transport	C:GO:0046930//C:pore complex///C:GO:0042597//C:periplasmic space	F:GO:0015288//F:porin activity		maltoporin	P:GO:0015768//P:maltose transport///P:GO:0034219//P:carbohydrate transmembrane transport///P:GO:0042956//P:maltodextrin transmembrane transport///P:GO:0006811//P:monoatomic ion transport	C:GO:0042597//C:periplasmic space///C:GO:0046930//C:pore complex///C:GO:0009279//C:cell outer membrane	F:GO:0042958//F:maltodextrin transmembrane transporter activity///F:GO:0015481//F:maltose transporting porin activity		maltose operon protein MalM	P:GO:0008643//P:carbohydrate transport	C:GO:0042597//C:periplasmic space
ETPO_00228	malM_2	maltose operon protein MalM	+	ETPO_00227	ETPO_00229	+	+	Tandem	Tandem	264	39	-5.45123	0.119602	-5.45123	0.153415	-6.92741	0.0214811	-6.92741	0.0280383	0.945241	0.137234	1.13341	0.0858436	NA	NA	NA	NA	NA	NA	NA	NA	NA	NA	NA	NA	P:GO:0008643//P:carbohydrate transport	C:GO:0042597//C:periplasmic space			maltose operon protein MalM	P:GO:0034219//P:carbohydrate transmembrane transport	C:GO:0046930//C:pore complex///C:GO:0042597//C:periplasmic space	F:GO:0015288//F:porin activity		chorismate lyase	P:GO:0042866//P:pyruvate biosynthetic process///P:GO:0006744//P:ubiquinone biosynthetic process	C:GO:0005737//C:cytoplasm	F:GO:0008813//F:chorismate lyase activity	ko00130//Ubiquinone and other terpenoid-quinone biosynthesis///ko01100//Metabolic pathways///ko01110//Biosynthesis of secondary metabolites
ETPO_00229	ubiC	chorismate lyase	+	ETPO_00228	ETPO_00230	+	+	Tandem	Tandem	26	264	0.945241	0.137234	1.13341	0.0858436	-5.45123	0.119602	-5.45123	0.153415	1.73038	0.683931	0.790594	0.916146	NA	NA	NA	NA	NA	NA	NA	NA	NA	NA	NA	NA	P:GO:0042866//P:pyruvate biosynthetic process///P:GO:0006744//P:ubiquinone biosynthetic process	C:GO:0005737//C:cytoplasm	F:GO:0008813//F:chorismate lyase activity	ko00130//Ubiquinone and other terpenoid-quinone biosynthesis///ko01100//Metabolic pathways///ko01110//Biosynthesis of secondary metabolites	maltose operon protein MalM	P:GO:0008643//P:carbohydrate transport	C:GO:0042597//C:periplasmic space			4-hydroxybenzoate octaprenyltransferase	P:GO:0006744//P:ubiquinone biosynthetic process	C:GO:0005886//C:plasma membrane	F:GO:0008412//F:4-hydroxybenzoate octaprenyltransferase activity///F:GO:0047293//F:4-hydroxybenzoate nonaprenyltransferase activity///F:GO:0002083//F:4-hydroxybenzoate decaprenyltransferase activity	ko00130//Ubiquinone and other terpenoid-quinone biosynthesis///ko01100//Metabolic pathways///ko01110//Biosynthesis of secondary metabolites
ETPO_00230	ubiA_1	4-hydroxybenzoate octaprenyltransferase	+	ETPO_00229	ETPO_00231	+	+	Tandem	Tandem	-21	26	1.73038	0.683931	0.790594	0.916146	0.945241	0.137234	1.13341	0.0858436	1.02909	0.614499	1.86388	0.385024	NA	NA	NA	NA	NA	NA	NA	NA	NA	NA	NA	NA	P:GO:0006744//P:ubiquinone biosynthetic process	C:GO:0005886//C:plasma membrane	F:GO:0008412//F:4-hydroxybenzoate octaprenyltransferase activity///F:GO:0047293//F:4-hydroxybenzoate nonaprenyltransferase activity///F:GO:0002083//F:4-hydroxybenzoate decaprenyltransferase activity	ko00130//Ubiquinone and other terpenoid-quinone biosynthesis///ko01100//Metabolic pathways///ko01110//Biosynthesis of secondary metabolites	chorismate lyase	P:GO:0042866//P:pyruvate biosynthetic process///P:GO:0006744//P:ubiquinone biosynthetic process	C:GO:0005737//C:cytoplasm	F:GO:0008813//F:chorismate lyase activity	ko00130//Ubiquinone and other terpenoid-quinone biosynthesis///ko01100//Metabolic pathways///ko01110//Biosynthesis of secondary metabolites	4-hydroxybenzoate octaprenyltransferase	P:GO:0006744//P:ubiquinone biosynthetic process	C:GO:0005886//C:plasma membrane	F:GO:0008412//F:4-hydroxybenzoate octaprenyltransferase activity///F:GO:0047293//F:4-hydroxybenzoate nonaprenyltransferase activity///F:GO:0002083//F:4-hydroxybenzoate decaprenyltransferase activity	ko00130//Ubiquinone and other terpenoid-quinone biosynthesis///ko01100//Metabolic pathways///ko01110//Biosynthesis of secondary metabolites
ETPO_00231	ubiA_2	4-hydroxybenzoate octaprenyltransferase	+	ETPO_00230	ETPO_00232	+	+	Tandem	Tandem	289	-21	1.02909	0.614499	1.86388	0.385024	1.73038	0.683931	0.790594	0.916146	-0.32106	0.959897	0.284155	0.992638	NA	NA	NA	NA	NA	NA	NA	NA	NA	NA	NA	NA	P:GO:0006744//P:ubiquinone biosynthetic process	C:GO:0005886//C:plasma membrane	F:GO:0008412//F:4-hydroxybenzoate octaprenyltransferase activity///F:GO:0047293//F:4-hydroxybenzoate nonaprenyltransferase activity///F:GO:0002083//F:4-hydroxybenzoate decaprenyltransferase activity	ko00130//Ubiquinone and other terpenoid-quinone biosynthesis///ko01100//Metabolic pathways///ko01110//Biosynthesis of secondary metabolites	4-hydroxybenzoate octaprenyltransferase	P:GO:0006744//P:ubiquinone biosynthetic process	C:GO:0005886//C:plasma membrane	F:GO:0008412//F:4-hydroxybenzoate octaprenyltransferase activity///F:GO:0047293//F:4-hydroxybenzoate nonaprenyltransferase activity///F:GO:0002083//F:4-hydroxybenzoate decaprenyltransferase activity	ko00130//Ubiquinone and other terpenoid-quinone biosynthesis///ko01100//Metabolic pathways///ko01110//Biosynthesis of secondary metabolites	MFS transporter	P:GO:0055085//P:transmembrane transport	C:GO:0005886//C:plasma membrane	F:GO:0022857//F:transmembrane transporter activity
ETPO_00232	ETPO_00232	MFS transporter	+	ETPO_00231	ETPO_00233	+	+	Tandem	Tandem	-13	289	-0.32106	0.959897	0.284155	0.992638	1.02909	0.614499	1.86388	0.385024	-5.26206	0.124567	-5.26206	0.160535	NA	NA	NA	NA	NA	NA	NA	NA	NA	NA	NA	NA	P:GO:0055085//P:transmembrane transport	C:GO:0005886//C:plasma membrane	F:GO:0022857//F:transmembrane transporter activity		4-hydroxybenzoate octaprenyltransferase	P:GO:0006744//P:ubiquinone biosynthetic process	C:GO:0005886//C:plasma membrane	F:GO:0008412//F:4-hydroxybenzoate octaprenyltransferase activity///F:GO:0047293//F:4-hydroxybenzoate nonaprenyltransferase activity///F:GO:0002083//F:4-hydroxybenzoate decaprenyltransferase activity	ko00130//Ubiquinone and other terpenoid-quinone biosynthesis///ko01100//Metabolic pathways///ko01110//Biosynthesis of secondary metabolites	MFS transporter	P:GO:0055085//P:transmembrane transport	C:GO:0016020//C:membrane	F:GO:0022857//F:transmembrane transporter activity
ETPO_00233	ETPO_00233	MFS transporter	+	ETPO_00232	ETPO_00234	+	-	Tandem	Convergent	48	-13	-5.26206	0.124567	-5.26206	0.160535	-0.32106	0.959897	0.284155	0.992638	-0.871024	0.387227	-0.296512	0.867118	NA	NA	NA	NA	NA	NA	NA	NA	NA	NA	NA	NA	P:GO:0055085//P:transmembrane transport	C:GO:0016020//C:membrane	F:GO:0022857//F:transmembrane transporter activity		MFS transporter	P:GO:0055085//P:transmembrane transport	C:GO:0005886//C:plasma membrane	F:GO:0022857//F:transmembrane transporter activity		glycerol-3-phosphate 1-O-acyltransferase PlsB	P:GO:0006096//P:glycolytic process///P:GO:0006119//P:oxidative phosphorylation///P:GO:0006526//P:arginine biosynthetic process///P:GO:0009236//P:cobalamin biosynthetic process///P:GO:0009423//P:chorismate biosynthetic process///P:GO:0016024//P:CDP-diacylglycerol biosynthetic process///P:GO:0035999//P:tetrahydrofolate interconversion///P:GO:0044208//P:'de novo' AMP biosynthetic process///P:GO:0000…	C:GO:0005886//C:plasma membrane	F:GO:0102420//F:sn-1-glycerol-3-phosphate C16:0-DCA-CoA acyl transferase activity///F:GO:0004366//F:glycerol-3-phosphate O-acyltransferase activity	ko01110//Biosynthesis of secondary metabolites///ko00561//Glycerolipid metabolism///ko00564//Glycerophospholipid metabolism///ko01100//Metabolic pathways
ETPO_00234	plsB	glycerol-3-phosphate 1-O-acyltransferase PlsB	-	ETPO_00235	ETPO_00233	+	+	Divergent	Convergent	48	126	-0.871024	0.387227	-0.296512	0.867118	-0.785567	0.794657	0.965136	0.80407	-5.26206	0.124567	-5.26206	0.160535	NA	NA	NA	NA	NA	NA	NA	NA	NA	NA	NA	NA	P:GO:0006096//P:glycolytic process///P:GO:0006119//P:oxidative phosphorylation///P:GO:0006526//P:arginine biosynthetic process///P:GO:0009236//P:cobalamin biosynthetic process///P:GO:0009423//P:chorismate biosynthetic process///P:GO:0016024//P:CDP-diacylglycerol biosynthetic process///P:GO:0035999//P:tetrahydrofolate interconversion///P:GO:0044208//P:'de novo' AMP biosynthetic process///P:GO:0000…	C:GO:0005886//C:plasma membrane	F:GO:0102420//F:sn-1-glycerol-3-phosphate C16:0-DCA-CoA acyl transferase activity///F:GO:0004366//F:glycerol-3-phosphate O-acyltransferase activity	ko01110//Biosynthesis of secondary metabolites///ko00561//Glycerolipid metabolism///ko00564//Glycerophospholipid metabolism///ko01100//Metabolic pathways	diacylglycerol kinase	P:GO:0006654//P:phosphatidic acid biosynthetic process///P:GO:0016310//P:phosphorylation	C:GO:0005886//C:plasma membrane	F:GO:0046872//F:metal ion binding///F:GO:0004143//F:diacylglycerol kinase activity///F:GO:0005524//F:ATP binding	ko01110//Biosynthesis of secondary metabolites///ko04070//Phosphatidylinositol signaling system///ko04072//Phospholipase D signaling pathway///ko05231//Choline metabolism in cancer///ko00561//Glycerolipid metabolism///ko00564//Glycerophospholipid metabolism///ko01100//Metabolic pathways	MFS transporter	P:GO:0055085//P:transmembrane transport	C:GO:0016020//C:membrane	F:GO:0022857//F:transmembrane transporter activity
ETPO_00235	dgkA	diacylglycerol kinase	+	ETPO_00234	ETPO_00236	-	-	Divergent	Convergent	122	126	-0.785567	0.794657	0.965136	0.80407	-0.871024	0.387227	-0.296512	0.867118	-10.4362	6.561e-08	-2.10044	0.145953	NA	NA	NA	NA	NA	NA	NA	NA	NA	NA	NA	NA	P:GO:0006654//P:phosphatidic acid biosynthetic process///P:GO:0016310//P:phosphorylation	C:GO:0005886//C:plasma membrane	F:GO:0046872//F:metal ion binding///F:GO:0004143//F:diacylglycerol kinase activity///F:GO:0005524//F:ATP binding	ko01110//Biosynthesis of secondary metabolites///ko04070//Phosphatidylinositol signaling system///ko04072//Phospholipase D signaling pathway///ko05231//Choline metabolism in cancer///ko00561//Glycerolipid metabolism///ko00564//Glycerophospholipid metabolism///ko01100//Metabolic pathways	glycerol-3-phosphate 1-O-acyltransferase PlsB	P:GO:0006096//P:glycolytic process///P:GO:0006119//P:oxidative phosphorylation///P:GO:0006526//P:arginine biosynthetic process///P:GO:0009236//P:cobalamin biosynthetic process///P:GO:0009423//P:chorismate biosynthetic process///P:GO:0016024//P:CDP-diacylglycerol biosynthetic process///P:GO:0035999//P:tetrahydrofolate interconversion///P:GO:0044208//P:'de novo' AMP biosynthetic process///P:GO:0000…	C:GO:0005886//C:plasma membrane	F:GO:0102420//F:sn-1-glycerol-3-phosphate C16:0-DCA-CoA acyl transferase activity///F:GO:0004366//F:glycerol-3-phosphate O-acyltransferase activity	ko01110//Biosynthesis of secondary metabolites///ko00561//Glycerolipid metabolism///ko00564//Glycerophospholipid metabolism///ko01100//Metabolic pathways	anion permease	P:GO:0055085//P:transmembrane transport	C:GO:0016020//C:membrane	F:GO:0022857//F:transmembrane transporter activity	ko02020//Two-component system
ETPO_00236	ybdS	anion permease	-	ETPO_00237	ETPO_00235	-	+	Tandem	Convergent	122	30	-10.4362	6.561e-08	-2.10044	0.145953	-6.81805	0.0390372	-0.774873	0.866311	-0.785567	0.794657	0.965136	0.80407	NA	NA	NA	NA	NA	NA	NA	NA	NA	NA	NA	NA	P:GO:0055085//P:transmembrane transport	C:GO:0016020//C:membrane	F:GO:0022857//F:transmembrane transporter activity	ko02020//Two-component system	triphosphoribosyl-dephospho-CoA synthase CitG	P:GO:0016310//P:phosphorylation		F:GO:0046917//F:triphosphoribosyl-dephospho-CoA synthase activity///F:GO:0005524//F:ATP binding///F:GO:0016757//F:glycosyltransferase activity	ko02020//Two-component system	diacylglycerol kinase	P:GO:0006654//P:phosphatidic acid biosynthetic process///P:GO:0016310//P:phosphorylation	C:GO:0005886//C:plasma membrane	F:GO:0046872//F:metal ion binding///F:GO:0004143//F:diacylglycerol kinase activity///F:GO:0005524//F:ATP binding	ko01110//Biosynthesis of secondary metabolites///ko04070//Phosphatidylinositol signaling system///ko04072//Phospholipase D signaling pathway///ko05231//Choline metabolism in cancer///ko00561//Glycerolipid metabolism///ko00564//Glycerophospholipid metabolism///ko01100//Metabolic pathways
ETPO_00237	citG	triphosphoribosyl-dephospho-CoA synthase CitG	-	ETPO_00238	ETPO_00236	-	-	Tandem	Tandem	30	-22	-6.81805	0.0390372	-0.774873	0.866311	-8.7544	0.0382154	-1.71813	0.708592	-10.4362	6.561e-08	-2.10044	0.145953	NA	NA	NA	NA	NA	NA	NA	NA	NA	NA	NA	NA	P:GO:0016310//P:phosphorylation		F:GO:0046917//F:triphosphoribosyl-dephospho-CoA synthase activity///F:GO:0005524//F:ATP binding///F:GO:0016757//F:glycosyltransferase activity	ko02020//Two-component system	citrate lyase holo-[acyl-carrier protein] synthase	P:GO:0051191//P:prosthetic group biosynthetic process		F:GO:0016829//F:lyase activity///F:GO:0050519//F:holo-citrate lyase synthase activity	ko02020//Two-component system	anion permease	P:GO:0055085//P:transmembrane transport	C:GO:0016020//C:membrane	F:GO:0022857//F:transmembrane transporter activity	ko02020//Two-component system
ETPO_00238	citX	citrate lyase holo-[acyl-carrier protein] synthase	-	ETPO_00239	ETPO_00237	-	-	Tandem	Tandem	-22	4	-8.7544	0.0382154	-1.71813	0.708592	-3.42042	0.269611	-8.995	0.027535	-6.81805	0.0390372	-0.774873	0.866311	NA	NA	NA	NA	NA	NA	NA	NA	NA	NA	NA	NA	P:GO:0051191//P:prosthetic group biosynthetic process		F:GO:0016829//F:lyase activity///F:GO:0050519//F:holo-citrate lyase synthase activity	ko02020//Two-component system	citrate lyase subunit alpha	P:GO:0006084//P:acetyl-CoA metabolic process	C:GO:0009346//C:ATP-independent citrate lyase complex///C:GO:0005737//C:cytoplasm	F:GO:0008815//F:citrate (pro-3S)-lyase activity///F:GO:0008814//F:citrate CoA-transferase activity	ko02020//Two-component system	triphosphoribosyl-dephospho-CoA synthase CitG	P:GO:0016310//P:phosphorylation		F:GO:0046917//F:triphosphoribosyl-dephospho-CoA synthase activity///F:GO:0005524//F:ATP binding///F:GO:0016757//F:glycosyltransferase activity	ko02020//Two-component system
ETPO_00239	citF	citrate lyase subunit alpha	-	ETPO_00240	ETPO_00238	-	-	Tandem	Tandem	4	11	-3.42042	0.269611	-8.995	0.027535	-8.87957	0.0224846	-3.51906	0.329394	-8.7544	0.0382154	-1.71813	0.708592	NA	NA	NA	NA	NA	NA	NA	NA	NA	NA	NA	NA	P:GO:0006084//P:acetyl-CoA metabolic process	C:GO:0009346//C:ATP-independent citrate lyase complex///C:GO:0005737//C:cytoplasm	F:GO:0008815//F:citrate (pro-3S)-lyase activity///F:GO:0008814//F:citrate CoA-transferase activity	ko02020//Two-component system	citrate (pro-3S)-lyase subunit beta	P:GO:0006084//P:acetyl-CoA metabolic process	C:GO:0009346//C:ATP-independent citrate lyase complex///C:GO:0016020//C:membrane///C:GO:0005737//C:cytoplasm	F:GO:0008816//F:citryl-CoA lyase activity///F:GO:0046872//F:metal ion binding///F:GO:0008815//F:citrate (pro-3S)-lyase activity	ko02020//Two-component system	citrate lyase holo-[acyl-carrier protein] synthase	P:GO:0051191//P:prosthetic group biosynthetic process		F:GO:0016829//F:lyase activity///F:GO:0050519//F:holo-citrate lyase synthase activity	ko02020//Two-component system
ETPO_00240	citE	citrate (pro-3S)-lyase subunit beta	-	ETPO_00241	ETPO_00239	-	-	Tandem	Tandem	11	-3	-8.87957	0.0224846	-3.51906	0.329394	-8.74012	0.004553	-8.74012	0.005962	-3.42042	0.269611	-8.995	0.027535	NA	NA	NA	NA	NA	NA	NA	NA	NA	NA	NA	NA	P:GO:0006084//P:acetyl-CoA metabolic process	C:GO:0009346//C:ATP-independent citrate lyase complex///C:GO:0016020//C:membrane///C:GO:0005737//C:cytoplasm	F:GO:0008816//F:citryl-CoA lyase activity///F:GO:0046872//F:metal ion binding///F:GO:0008815//F:citrate (pro-3S)-lyase activity	ko02020//Two-component system	citrate lyase acyl carrier protein		C:GO:0005737//C:cytoplasm	F:GO:0016829//F:lyase activity	ko02020//Two-component system	citrate lyase subunit alpha	P:GO:0006084//P:acetyl-CoA metabolic process	C:GO:0009346//C:ATP-independent citrate lyase complex///C:GO:0005737//C:cytoplasm	F:GO:0008815//F:citrate (pro-3S)-lyase activity///F:GO:0008814//F:citrate CoA-transferase activity	ko02020//Two-component system
ETPO_00241	citD	citrate lyase acyl carrier protein	-	ETPO_00242	ETPO_00240	-	-	Tandem	Tandem	-3	-3	-8.74012	0.004553	-8.74012	0.005962	-2.24478	0.583271	-3.03205	0.525913	-8.87957	0.0224846	-3.51906	0.329394	NA	NA	NA	NA	NA	NA	NA	NA	NA	NA	NA	NA		C:GO:0005737//C:cytoplasm	F:GO:0016829//F:lyase activity	ko02020//Two-component system	[citrate (pro-3S)-lyase] ligase	P:GO:0009058//P:biosynthetic process		F:GO:0016407//F:acetyltransferase activity///F:GO:0016829//F:lyase activity///F:GO:0005524//F:ATP binding///F:GO:0008771//F:[citrate (pro-3S)-lyase] ligase activity	ko02020//Two-component system	citrate (pro-3S)-lyase subunit beta	P:GO:0006084//P:acetyl-CoA metabolic process	C:GO:0009346//C:ATP-independent citrate lyase complex///C:GO:0016020//C:membrane///C:GO:0005737//C:cytoplasm	F:GO:0008816//F:citryl-CoA lyase activity///F:GO:0046872//F:metal ion binding///F:GO:0008815//F:citrate (pro-3S)-lyase activity	ko02020//Two-component system
ETPO_00242	citC	[citrate (pro-3S)-lyase] ligase	-	ETPO_00243	ETPO_00241	+	-	Divergent	Tandem	-3	388	-2.24478	0.583271	-3.03205	0.525913	-0.778018	0.52741	-1.49204	0.224954	-8.74012	0.004553	-8.74012	0.005962	NA	NA	NA	NA	NA	NA	NA	NA	NA	NA	NA	NA	P:GO:0009058//P:biosynthetic process		F:GO:0016407//F:acetyltransferase activity///F:GO:0016829//F:lyase activity///F:GO:0005524//F:ATP binding///F:GO:0008771//F:[citrate (pro-3S)-lyase] ligase activity	ko02020//Two-component system	sensor histidine kinase DpiB	P:GO:0006355//P:regulation of DNA-templated transcription///P:GO:0018106//P:peptidyl-histidine phosphorylation///P:GO:0046777//P:protein autophosphorylation///P:GO:0000160//P:phosphorelay signal transduction system	C:GO:0005886//C:plasma membrane	F:GO:0000155//F:phosphorelay sensor kinase activity///F:GO:0005524//F:ATP binding	ko02020//Two-component system	citrate lyase acyl carrier protein		C:GO:0005737//C:cytoplasm	F:GO:0016829//F:lyase activity	ko02020//Two-component system
ETPO_00243	citA	sensor histidine kinase DpiB	+	ETPO_00242	ETPO_00244	-	+	Divergent	Tandem	-7	388	-0.778018	0.52741	-1.49204	0.224954	-2.24478	0.583271	-3.03205	0.525913	-3.38865	0.181047	-2.4647	0.424532	NA	NA	NA	NA	NA	NA	NA	NA	NA	NA	NA	NA	P:GO:0006355//P:regulation of DNA-templated transcription///P:GO:0018106//P:peptidyl-histidine phosphorylation///P:GO:0046777//P:protein autophosphorylation///P:GO:0000160//P:phosphorelay signal transduction system	C:GO:0005886//C:plasma membrane	F:GO:0000155//F:phosphorelay sensor kinase activity///F:GO:0005524//F:ATP binding	ko02020//Two-component system	[citrate (pro-3S)-lyase] ligase	P:GO:0009058//P:biosynthetic process		F:GO:0016407//F:acetyltransferase activity///F:GO:0016829//F:lyase activity///F:GO:0005524//F:ATP binding///F:GO:0008771//F:[citrate (pro-3S)-lyase] ligase activity	ko02020//Two-component system	two-component response regulator DpiA	P:GO:0006355//P:regulation of DNA-templated transcription///P:GO:0000160//P:phosphorelay signal transduction system	C:GO:0005737//C:cytoplasm	F:GO:0003677//F:DNA binding///F:GO:0003700//F:DNA-binding transcription factor activity	ko02020//Two-component system
ETPO_00244	citB	two-component response regulator DpiA	+	ETPO_00243	ETPO_00245	+	+	Tandem	Tandem	121	-7	-3.38865	0.181047	-2.4647	0.424532	-0.778018	0.52741	-1.49204	0.224954	2.06596	4.119e-08	1.87838	8.509e-07	NA	NA	NA	NA	NA	NA	NA	NA	NA	NA	NA	NA	P:GO:0006355//P:regulation of DNA-templated transcription///P:GO:0000160//P:phosphorelay signal transduction system	C:GO:0005737//C:cytoplasm	F:GO:0003677//F:DNA binding///F:GO:0003700//F:DNA-binding transcription factor activity	ko02020//Two-component system	sensor histidine kinase DpiB	P:GO:0006355//P:regulation of DNA-templated transcription///P:GO:0018106//P:peptidyl-histidine phosphorylation///P:GO:0046777//P:protein autophosphorylation///P:GO:0000160//P:phosphorelay signal transduction system	C:GO:0005886//C:plasma membrane	F:GO:0000155//F:phosphorelay sensor kinase activity///F:GO:0005524//F:ATP binding	ko02020//Two-component system	repressor LexA	P:GO:0006281//P:DNA repair///P:GO:0006508//P:proteolysis///P:GO:0009432//P:SOS response///P:GO:0045892//P:negative regulation of DNA-templated transcription///P:GO:0006260//P:DNA replication		F:GO:0003677//F:DNA binding///F:GO:0004252//F:serine-type endopeptidase activity
ETPO_00245	lexA	repressor LexA	+	ETPO_00244	ETPO_00246	+	+	Tandem	Tandem	156	121	2.06596	4.119e-08	1.87838	8.509e-07	-3.38865	0.181047	-2.4647	0.424532	3.40302	0.0605437	2.39609	0.263614	NA	NA	NA	NA	NA	NA	NA	NA	NA	NA	NA	NA	P:GO:0006281//P:DNA repair///P:GO:0006508//P:proteolysis///P:GO:0009432//P:SOS response///P:GO:0045892//P:negative regulation of DNA-templated transcription///P:GO:0006260//P:DNA replication		F:GO:0003677//F:DNA binding///F:GO:0004252//F:serine-type endopeptidase activity		two-component response regulator DpiA	P:GO:0006355//P:regulation of DNA-templated transcription///P:GO:0000160//P:phosphorelay signal transduction system	C:GO:0005737//C:cytoplasm	F:GO:0003677//F:DNA binding///F:GO:0003700//F:DNA-binding transcription factor activity	ko02020//Two-component system	MATE family efflux transporter DinF	P:GO:0055085//P:transmembrane transport///P:GO:0042908//P:xenobiotic transport	C:GO:0016020//C:membrane	F:GO:0042910//F:xenobiotic transmembrane transporter activity///F:GO:0015297//F:antiporter activity
ETPO_00246	mdtK_1	MATE family efflux transporter DinF	+	ETPO_00245	ETPO_00247	+	-	Tandem	Convergent	17	156	3.40302	0.0605437	2.39609	0.263614	2.06596	4.119e-08	1.87838	8.509e-07	-0.496803	0.799651	1.23677	0.521872	NA	NA	NA	NA	NA	NA	NA	NA	NA	NA	NA	NA	P:GO:0055085//P:transmembrane transport///P:GO:0042908//P:xenobiotic transport	C:GO:0016020//C:membrane	F:GO:0042910//F:xenobiotic transmembrane transporter activity///F:GO:0015297//F:antiporter activity		repressor LexA	P:GO:0006281//P:DNA repair///P:GO:0006508//P:proteolysis///P:GO:0009432//P:SOS response///P:GO:0045892//P:negative regulation of DNA-templated transcription///P:GO:0006260//P:DNA replication		F:GO:0003677//F:DNA binding///F:GO:0004252//F:serine-type endopeptidase activity		zinc uptake transcriptional repressor Zur	P:GO:0006355//P:regulation of DNA-templated transcription	C:GO:0005737//C:cytoplasm	F:GO:0046872//F:metal ion binding///F:GO:0003677//F:DNA binding///F:GO:0003700//F:DNA-binding transcription factor activity	ko02024//Quorum sensing
ETPO_00247	zur	zinc uptake transcriptional repressor Zur	-	ETPO_00248	ETPO_00246	+	+	Divergent	Convergent	17	591	-0.496803	0.799651	1.23677	0.521872	-4.21369	0.29709	-4.21369	0.371559	3.40302	0.0605437	2.39609	0.263614	NA	NA	NA	NA	NA	NA	NA	NA	NA	NA	NA	NA	P:GO:0006355//P:regulation of DNA-templated transcription	C:GO:0005737//C:cytoplasm	F:GO:0046872//F:metal ion binding///F:GO:0003677//F:DNA binding///F:GO:0003700//F:DNA-binding transcription factor activity	ko02024//Quorum sensing	Uncharacterised protein					MATE family efflux transporter DinF	P:GO:0055085//P:transmembrane transport///P:GO:0042908//P:xenobiotic transport	C:GO:0016020//C:membrane	F:GO:0042910//F:xenobiotic transmembrane transporter activity///F:GO:0015297//F:antiporter activity
ETPO_00248	ETPO_00248	Uncharacterised protein	+	ETPO_00247	ETPO_00249	-	+	Divergent	Tandem	518	591	-4.21369	0.29709	-4.21369	0.371559	-0.496803	0.799651	1.23677	0.521872	0.835691	0.807216	1.31761	0.741607	NA	NA	NA	NA	NA	NA	NA	NA	NA	NA	NA	NA					zinc uptake transcriptional repressor Zur	P:GO:0006355//P:regulation of DNA-templated transcription	C:GO:0005737//C:cytoplasm	F:GO:0046872//F:metal ion binding///F:GO:0003677//F:DNA binding///F:GO:0003700//F:DNA-binding transcription factor activity	ko02024//Quorum sensing	tRNA dihydrouridine(20/20a) synthase DusA	P:GO:0002943//P:tRNA dihydrouridine synthesis		F:GO:0050660//F:flavin adenine dinucleotide binding///F:GO:0102264//F:tRNA-dihydrouridine20 synthase activity///F:GO:0000049//F:tRNA binding///F:GO:0010181//F:FMN binding
ETPO_00249	yjbN	tRNA dihydrouridine(20/20a) synthase DusA	+	ETPO_00248	ETPO_00250	+	+	Tandem	Tandem	164	518	0.835691	0.807216	1.31761	0.741607	-4.21369	0.29709	-4.21369	0.371559	6.22935	5.413e-15	4.67155	2.243e-09	NA	NA	NA	NA	NA	NA	NA	NA	NA	NA	NA	NA	P:GO:0002943//P:tRNA dihydrouridine synthesis		F:GO:0050660//F:flavin adenine dinucleotide binding///F:GO:0102264//F:tRNA-dihydrouridine20 synthase activity///F:GO:0000049//F:tRNA binding///F:GO:0010181//F:FMN binding		Uncharacterised protein					envelope stress response protein PspG		C:GO:0016020//C:membrane
ETPO_00250	pspG	envelope stress response protein PspG	+	ETPO_00249	ETPO_00251	+	+	Tandem	Tandem	89	164	6.22935	5.413e-15	4.67155	2.243e-09	0.835691	0.807216	1.31761	0.741607	3.9139	1.341e-11	4.08094	2.4e-12	NA	NA	NA	NA	NA	NA	NA	NA	NA	NA	NA	NA		C:GO:0016020//C:membrane			tRNA dihydrouridine(20/20a) synthase DusA	P:GO:0002943//P:tRNA dihydrouridine synthesis		F:GO:0050660//F:flavin adenine dinucleotide binding///F:GO:0102264//F:tRNA-dihydrouridine20 synthase activity///F:GO:0000049//F:tRNA binding///F:GO:0010181//F:FMN binding		NirD/YgiW/YdeI family stress tolerance protein
ETPO_00251	ETPO_00251	NirD/YgiW/YdeI family stress tolerance protein	+	ETPO_00250	ETPO_00252	+	+	Tandem	Tandem	180	89	3.9139	1.341e-11	4.08094	2.4e-12	6.22935	5.413e-15	4.67155	2.243e-09	-0.660751	0.574764	-0.0956797	0.990333	NA	NA	NA	NA	NA	NA	NA	NA	NA	NA	NA	NA					envelope stress response protein PspG		C:GO:0016020//C:membrane			replicative DNA helicase	P:GO:0006269//P:DNA replication, synthesis of RNA primer///P:GO:0032508//P:DNA duplex unwinding	C:GO:1990077//C:primosome complex	F:GO:0016887//F:ATP hydrolysis activity///F:GO:0003677//F:DNA binding///F:GO:0003678//F:DNA helicase activity///F:GO:0005524//F:ATP binding	ko03030//DNA replication///ko04112//Cell cycle - Caulobacter
ETPO_00252	dnaB	replicative DNA helicase	+	ETPO_00251	ETPO_00253	+	+	Tandem	Tandem	142	180	-0.660751	0.574764	-0.0956797	0.990333	3.9139	1.341e-11	4.08094	2.4e-12	-0.435835	0.795948	-1.33544	0.390512	NA	NA	NA	NA	NA	NA	NA	NA	NA	NA	NA	NA	P:GO:0006269//P:DNA replication, synthesis of RNA primer///P:GO:0032508//P:DNA duplex unwinding	C:GO:1990077//C:primosome complex	F:GO:0016887//F:ATP hydrolysis activity///F:GO:0003677//F:DNA binding///F:GO:0003678//F:DNA helicase activity///F:GO:0005524//F:ATP binding	ko03030//DNA replication///ko04112//Cell cycle - Caulobacter	NirD/YgiW/YdeI family stress tolerance protein					alanine racemase	P:GO:0030632//P:D-alanine biosynthetic process		F:GO:0008784//F:alanine racemase activity///F:GO:0030170//F:pyridoxal phosphate binding	ko00473//D-alanine metabolism///ko01100//Metabolic pathways///ko01502//Vancomycin resistance
ETPO_00253	alr	alanine racemase	+	ETPO_00252	ETPO_00254	+	-	Tandem	Convergent	73	142	-0.435835	0.795948	-1.33544	0.390512	-0.660751	0.574764	-0.0956797	0.990333	-2.57028	4.445e-09	-1.09294	0.0253745	NA	NA	NA	NA	NA	NA	NA	NA	NA	NA	NA	NA	P:GO:0030632//P:D-alanine biosynthetic process		F:GO:0008784//F:alanine racemase activity///F:GO:0030170//F:pyridoxal phosphate binding	ko00473//D-alanine metabolism///ko01100//Metabolic pathways///ko01502//Vancomycin resistance	replicative DNA helicase	P:GO:0006269//P:DNA replication, synthesis of RNA primer///P:GO:0032508//P:DNA duplex unwinding	C:GO:1990077//C:primosome complex	F:GO:0016887//F:ATP hydrolysis activity///F:GO:0003677//F:DNA binding///F:GO:0003678//F:DNA helicase activity///F:GO:0005524//F:ATP binding	ko03030//DNA replication///ko04112//Cell cycle - Caulobacter	alcohol dehydrogenase			F:GO:0046872//F:metal ion binding///F:GO:1990362//F:butanol dehydrogenase activity	ko00640//Propanoate metabolism
ETPO_00254	ETPO_00254	alcohol dehydrogenase	-	ETPO_00255	ETPO_00253	+	+	Divergent	Convergent	73	210	-2.57028	4.445e-09	-1.09294	0.0253745	-1.04723	0.309923	-0.660341	0.638869	-0.435835	0.795948	-1.33544	0.390512	NA	NA	NA	NA	-3.67422	0.000691461	-1.62487	0.00319981	NA	NA	NA	NA			F:GO:0046872//F:metal ion binding///F:GO:1990362//F:butanol dehydrogenase activity	ko00640//Propanoate metabolism	AraC family transcriptional regulator	P:GO:0006355//P:regulation of DNA-templated transcription		F:GO:0003700//F:DNA-binding transcription factor activity///F:GO:0043565//F:sequence-specific DNA binding		alanine racemase	P:GO:0030632//P:D-alanine biosynthetic process		F:GO:0008784//F:alanine racemase activity///F:GO:0030170//F:pyridoxal phosphate binding	ko00473//D-alanine metabolism///ko01100//Metabolic pathways///ko01502//Vancomycin resistance
ETPO_00255	ETPO_00255	AraC family transcriptional regulator	+	ETPO_00254	ETPO_00256	-	+	Divergent	Tandem	59	210	-1.04723	0.309923	-0.660341	0.638869	-2.57028	4.445e-09	-1.09294	0.0253745	-3.13451	0.0318243	-1.15147	0.557068	-3.67422	0.000691461	-1.62487	0.00319981	NA	NA	NA	NA	1.12676	0.195706	0.583238	0.418794	P:GO:0006355//P:regulation of DNA-templated transcription		F:GO:0003700//F:DNA-binding transcription factor activity///F:GO:0043565//F:sequence-specific DNA binding		alcohol dehydrogenase			F:GO:0046872//F:metal ion binding///F:GO:1990362//F:butanol dehydrogenase activity	ko00640//Propanoate metabolism	proline iminopeptidase	P:GO:0006508//P:proteolysis		F:GO:0004177//F:aminopeptidase activity	ko00330//Arginine and proline metabolism
ETPO_00256	ETPO_00256	proline iminopeptidase	+	ETPO_00255	ETPO_00257	+	-	Tandem	Convergent	47	59	-3.13451	0.0318243	-1.15147	0.557068	-1.04723	0.309923	-0.660341	0.638869	0.475377	0.256757	1.23164	0.00081	1.12676	0.195706	0.583238	0.418794	-3.67422	0.000691461	-1.62487	0.00319981	NA	NA	NA	NA	P:GO:0006508//P:proteolysis		F:GO:0004177//F:aminopeptidase activity	ko00330//Arginine and proline metabolism	AraC family transcriptional regulator	P:GO:0006355//P:regulation of DNA-templated transcription		F:GO:0003700//F:DNA-binding transcription factor activity///F:GO:0043565//F:sequence-specific DNA binding		porin family protein		C:GO:0009279//C:cell outer membrane	F:GO:0005515//F:protein binding
ETPO_00257	pagN	porin family protein	-	ETPO_00258	ETPO_00256	+	+	Divergent	Convergent	47	936	0.475377	0.256757	1.23164	0.00081	2.26619	2.423e-12	3.26687	3.253e-23	-3.13451	0.0318243	-1.15147	0.557068	NA	NA	NA	NA	NA	NA	NA	NA	1.12676	0.195706	0.583238	0.418794		C:GO:0009279//C:cell outer membrane	F:GO:0005515//F:protein binding		superoxide dismutase family protein	P:GO:0019430//P:removal of superoxide radicals		F:GO:0004784//F:superoxide dismutase activity///F:GO:0046872//F:metal ion binding	ko05016//Huntington disease///ko05020//Prion disease///ko04146//Peroxisome///ko04213//Longevity regulating pathway - multiple species///ko05014//Amyotrophic lateral sclerosis	proline iminopeptidase	P:GO:0006508//P:proteolysis		F:GO:0004177//F:aminopeptidase activity	ko00330//Arginine and proline metabolism
ETPO_00258	sodC	superoxide dismutase family protein	+	ETPO_00257	ETPO_00259	-	-	Divergent	Convergent	60	936	2.26619	2.423e-12	3.26687	3.253e-23	0.475377	0.256757	1.23164	0.00081	-1.95324	0.527713	-9.66657	0.0132237	NA	NA	NA	NA	NA	NA	NA	NA	3.06168	1.25997e-11	3.95037	6.31176e-39	P:GO:0019430//P:removal of superoxide radicals		F:GO:0004784//F:superoxide dismutase activity///F:GO:0046872//F:metal ion binding	ko05016//Huntington disease///ko05020//Prion disease///ko04146//Peroxisome///ko04213//Longevity regulating pathway - multiple species///ko05014//Amyotrophic lateral sclerosis	porin family protein		C:GO:0009279//C:cell outer membrane	F:GO:0005515//F:protein binding		respiratory nitrate reductase subunit gamma	P:GO:0042128//P:nitrate assimilation	C:GO:0005886//C:plasma membrane///C:GO:0009325//C:nitrate reductase complex	F:GO:0046872//F:metal ion binding///F:GO:0008940//F:nitrate reductase activity	ko00910//Nitrogen metabolism///ko01120//Microbial metabolism in diverse environments///ko02020//Two-component system
ETPO_00259	narI	respiratory nitrate reductase subunit gamma	-	ETPO_00260	ETPO_00258	-	+	Tandem	Convergent	60	11	-1.95324	0.527713	-9.66657	0.0132237	-9.46401	0.001294	-9.46401	0.001615	2.26619	2.423e-12	3.26687	3.253e-23	3.06168	1.25997e-11	3.95037	6.31176e-39	2.25641	0.163495	3.6432	5.5758e-06	NA	NA	NA	NA	P:GO:0042128//P:nitrate assimilation	C:GO:0005886//C:plasma membrane///C:GO:0009325//C:nitrate reductase complex	F:GO:0046872//F:metal ion binding///F:GO:0008940//F:nitrate reductase activity	ko00910//Nitrogen metabolism///ko01120//Microbial metabolism in diverse environments///ko02020//Two-component system	nitrate reductase molybdenum cofactor assembly chaperone	P:GO:0051131//P:chaperone-mediated protein complex assembly///P:GO:0042128//P:nitrate assimilation		F:GO:0008940//F:nitrate reductase activity///F:GO:0051082//F:unfolded protein binding	ko02020//Two-component system	superoxide dismutase family protein	P:GO:0019430//P:removal of superoxide radicals		F:GO:0004784//F:superoxide dismutase activity///F:GO:0046872//F:metal ion binding	ko05016//Huntington disease///ko05020//Prion disease///ko04146//Peroxisome///ko04213//Longevity regulating pathway - multiple species///ko05014//Amyotrophic lateral sclerosis
ETPO_00260	narJ	nitrate reductase molybdenum cofactor assembly chaperone	-	ETPO_00261	ETPO_00259	-	-	Tandem	Tandem	11	4	-9.46401	0.001294	-9.46401	0.001615	-10.0712	0.0001405	-4.75061	0.0203755	-1.95324	0.527713	-9.66657	0.0132237	2.25641	0.163495	3.6432	5.5758e-06	NA	NA	NA	NA	3.06168	1.25997e-11	3.95037	6.31176e-39	P:GO:0051131//P:chaperone-mediated protein complex assembly///P:GO:0042128//P:nitrate assimilation		F:GO:0008940//F:nitrate reductase activity///F:GO:0051082//F:unfolded protein binding	ko02020//Two-component system	nitrate reductase subunit beta	P:GO:0042126//P:nitrate metabolic process	C:GO:0009325//C:nitrate reductase complex	F:GO:0008940//F:nitrate reductase activity	ko00910//Nitrogen metabolism///ko01120//Microbial metabolism in diverse environments///ko02020//Two-component system	respiratory nitrate reductase subunit gamma	P:GO:0042128//P:nitrate assimilation	C:GO:0005886//C:plasma membrane///C:GO:0009325//C:nitrate reductase complex	F:GO:0046872//F:metal ion binding///F:GO:0008940//F:nitrate reductase activity	ko00910//Nitrogen metabolism///ko01120//Microbial metabolism in diverse environments///ko02020//Two-component system
ETPO_00261	narH	nitrate reductase subunit beta	-	ETPO_00262	ETPO_00260	-	-	Tandem	Tandem	4	27	-10.0712	0.0001405	-4.75061	0.0203755	-10.3338	5.713e-05	-5.13496	0.009794	-9.46401	0.001294	-9.46401	0.001615	NA	NA	NA	NA	NA	NA	NA	NA	2.25641	0.163495	3.6432	5.5758e-06	P:GO:0042126//P:nitrate metabolic process	C:GO:0009325//C:nitrate reductase complex	F:GO:0008940//F:nitrate reductase activity	ko00910//Nitrogen metabolism///ko01120//Microbial metabolism in diverse environments///ko02020//Two-component system	nitrate reductase subunit alpha	P:GO:0042126//P:nitrate metabolic process	C:GO:0005886//C:plasma membrane///C:GO:0009325//C:nitrate reductase complex	F:GO:0043546//F:molybdopterin cofactor binding///F:GO:0046872//F:metal ion binding///F:GO:0051539//F:4 iron, 4 sulfur cluster binding///F:GO:0008940//F:nitrate reductase activity	ko00910//Nitrogen metabolism///ko01120//Microbial metabolism in diverse environments///ko02020//Two-component system	nitrate reductase molybdenum cofactor assembly chaperone	P:GO:0051131//P:chaperone-mediated protein complex assembly///P:GO:0042128//P:nitrate assimilation		F:GO:0008940//F:nitrate reductase activity///F:GO:0051082//F:unfolded protein binding	ko02020//Two-component system
ETPO_00262	narG	nitrate reductase subunit alpha	-	ETPO_00263	ETPO_00261	-	-	Tandem	Tandem	27	19	-10.3338	5.713e-05	-5.13496	0.009794	-11.4988	5.294e-11	-5.75199	3.041e-06	-10.0712	0.0001405	-4.75061	0.0203755	NA	NA	NA	NA	NA	NA	NA	NA	NA	NA	NA	NA	P:GO:0042126//P:nitrate metabolic process	C:GO:0005886//C:plasma membrane///C:GO:0009325//C:nitrate reductase complex	F:GO:0043546//F:molybdopterin cofactor binding///F:GO:0046872//F:metal ion binding///F:GO:0051539//F:4 iron, 4 sulfur cluster binding///F:GO:0008940//F:nitrate reductase activity	ko00910//Nitrogen metabolism///ko01120//Microbial metabolism in diverse environments///ko02020//Two-component system	NarK family nitrate/nitrite MFS transporter	P:GO:0015706//P:nitrate transmembrane transport///P:GO:0015707//P:nitrite transport///P:GO:0042128//P:nitrate assimilation	C:GO:0005886//C:plasma membrane	F:GO:0015112//F:nitrate transmembrane transporter activity///F:GO:0015113//F:nitrite transmembrane transporter activity	ko00910//Nitrogen metabolism	nitrate reductase subunit beta	P:GO:0042126//P:nitrate metabolic process	C:GO:0009325//C:nitrate reductase complex	F:GO:0008940//F:nitrate reductase activity	ko00910//Nitrogen metabolism///ko01120//Microbial metabolism in diverse environments///ko02020//Two-component system
ETPO_00263	narK	NarK family nitrate/nitrite MFS transporter	-	ETPO_00264	ETPO_00262	-	-	Tandem	Tandem	19	345	-11.4988	5.294e-11	-5.75199	3.041e-06	-0.26542	0.972206	-8.80332	0.0425792	-10.3338	5.713e-05	-5.13496	0.009794	NA	NA	NA	NA	NA	NA	NA	NA	NA	NA	NA	NA	P:GO:0015706//P:nitrate transmembrane transport///P:GO:0015707//P:nitrite transport///P:GO:0042128//P:nitrate assimilation	C:GO:0005886//C:plasma membrane	F:GO:0015112//F:nitrate transmembrane transporter activity///F:GO:0015113//F:nitrite transmembrane transporter activity	ko00910//Nitrogen metabolism	hypothetical protein EVK84_06145		C:GO:0016020//C:membrane			nitrate reductase subunit alpha	P:GO:0042126//P:nitrate metabolic process	C:GO:0005886//C:plasma membrane///C:GO:0009325//C:nitrate reductase complex	F:GO:0043546//F:molybdopterin cofactor binding///F:GO:0046872//F:metal ion binding///F:GO:0051539//F:4 iron, 4 sulfur cluster binding///F:GO:0008940//F:nitrate reductase activity	ko00910//Nitrogen metabolism///ko01120//Microbial metabolism in diverse environments///ko02020//Two-component system
ETPO_00264	ETPO_00264	hypothetical protein EVK84_06145	-	ETPO_00265	ETPO_00263	+	-	Divergent	Tandem	345	459	-0.26542	0.972206	-8.80332	0.0425792	-0.311058	0.961608	-2.79248	0.475902	-11.4988	5.294e-11	-5.75199	3.041e-06	NA	NA	NA	NA	NA	NA	NA	NA	NA	NA	NA	NA		C:GO:0016020//C:membrane			anion permease	P:GO:0055085//P:transmembrane transport	C:GO:0016020//C:membrane	F:GO:0022857//F:transmembrane transporter activity		NarK family nitrate/nitrite MFS transporter	P:GO:0015706//P:nitrate transmembrane transport///P:GO:0015707//P:nitrite transport///P:GO:0042128//P:nitrate assimilation	C:GO:0005886//C:plasma membrane	F:GO:0015112//F:nitrate transmembrane transporter activity///F:GO:0015113//F:nitrite transmembrane transporter activity	ko00910//Nitrogen metabolism
ETPO_00265	ETPO_00265	anion permease	+	ETPO_00264	ETPO_00266	-	+	Divergent	Tandem	5	459	-0.311058	0.961608	-2.79248	0.475902	-0.26542	0.972206	-8.80332	0.0425792	0.332932	0.945651	-7.60565	0.0410804	NA	NA	NA	NA	NA	NA	NA	NA	NA	NA	NA	NA	P:GO:0055085//P:transmembrane transport	C:GO:0016020//C:membrane	F:GO:0022857//F:transmembrane transporter activity		hypothetical protein EVK84_06145		C:GO:0016020//C:membrane			anion permease	P:GO:0055085//P:transmembrane transport	C:GO:0016020//C:membrane	F:GO:0022857//F:transmembrane transporter activity
ETPO_00266	ETPO_00266	anion permease	+	ETPO_00265	ETPO_00267	+	-	Tandem	Convergent	1052	5	0.332932	0.945651	-7.60565	0.0410804	-0.311058	0.961608	-2.79248	0.475902	-3.41082	0.0492685	-1.43842	0.526263	NA	NA	NA	NA	NA	NA	NA	NA	NA	NA	NA	NA	P:GO:0055085//P:transmembrane transport	C:GO:0016020//C:membrane	F:GO:0022857//F:transmembrane transporter activity		anion permease	P:GO:0055085//P:transmembrane transport	C:GO:0016020//C:membrane	F:GO:0022857//F:transmembrane transporter activity		hypothetical protein ETAE_0255
ETPO_00267	ETPO_00267	hypothetical protein ETAE_0255	-	ETPO_00268	ETPO_00266	-	+	Tandem	Convergent	1052	113	-3.41082	0.0492685	-1.43842	0.526263	-2.60163	9.53e-06	-0.929804	0.199407	0.332932	0.945651	-7.60565	0.0410804	NA	NA	NA	NA	NA	NA	NA	NA	NA	NA	NA	NA					Uncharacterised protein					anion permease	P:GO:0055085//P:transmembrane transport	C:GO:0016020//C:membrane	F:GO:0022857//F:transmembrane transporter activity
ETPO_00268	ETPO_00268	Uncharacterised protein	-	ETPO_00269	ETPO_00267	-	-	Tandem	Tandem	113	868	-2.60163	9.53e-06	-0.929804	0.199407	0	1	0	1	-3.41082	0.0492685	-1.43842	0.526263	NA	NA	NA	NA	NA	NA	NA	NA	NA	NA	NA	NA										hypothetical protein ETAE_0255
ETPO_00269	ETPO_00269		-	ETPO_00270	ETPO_00268	+	-	Divergent	Tandem	868	518	0	1	0	1	-4.31982	0.0193753	-3.3282	0.0896157	-2.60163	9.53e-06	-0.929804	0.199407	NA	NA	NA	NA	NA	NA	NA	NA	NA	NA	NA	NA					DUF2618 domain-containing protein	P:GO:0006448//P:regulation of translational elongation///P:GO:0031556//P:transcriptional attenuation by ribosome		F:GO:0019843//F:rRNA binding		Uncharacterised protein
ETPO_00270	ETPO_00270	DUF2618 domain-containing protein	+	ETPO_00269	ETPO_00271	-	+	Divergent	Tandem	307	518	-4.31982	0.0193753	-3.3282	0.0896157	0	1	0	1	-5.82846	1.636e-05	-6.11299	9.61e-06	NA	NA	NA	NA	NA	NA	NA	NA	NA	NA	NA	NA	P:GO:0006448//P:regulation of translational elongation///P:GO:0031556//P:transcriptional attenuation by ribosome		F:GO:0019843//F:rRNA binding							ornithine decarboxylase SpeF	P:GO:0006520//P:amino acid metabolic process	C:GO:0005737//C:cytoplasm	F:GO:0004586//F:ornithine decarboxylase activity	ko01110//Biosynthesis of secondary metabolites///ko01130//Biosynthesis of antibiotics///ko00330//Arginine and proline metabolism///ko00480//Glutathione metabolism///ko01100//Metabolic pathways
ETPO_00271	ETPO_00271	ornithine decarboxylase SpeF	+	ETPO_00270	ETPO_00272	+	+	Tandem	Tandem	89	307	-5.82846	1.636e-05	-6.11299	9.61e-06	-4.31982	0.0193753	-3.3282	0.0896157	-5.90743	7.308e-08	-5.79837	1.337e-07	NA	NA	NA	NA	NA	NA	NA	NA	NA	NA	NA	NA	P:GO:0006520//P:amino acid metabolic process	C:GO:0005737//C:cytoplasm	F:GO:0004586//F:ornithine decarboxylase activity	ko01110//Biosynthesis of secondary metabolites///ko01130//Biosynthesis of antibiotics///ko00330//Arginine and proline metabolism///ko00480//Glutathione metabolism///ko01100//Metabolic pathways	DUF2618 domain-containing protein	P:GO:0006448//P:regulation of translational elongation///P:GO:0031556//P:transcriptional attenuation by ribosome		F:GO:0019843//F:rRNA binding		putrescine-ornithine antiporter	P:GO:0015847//P:putrescine transport///P:GO:1903352//P:L-ornithine transmembrane transport	C:GO:0005886//C:plasma membrane	F:GO:0015293//F:symporter activity///F:GO:0015496//F:putrescine:ornithine antiporter activity
ETPO_00272	potE1	putrescine-ornithine antiporter	+	ETPO_00271	ETPO_00273	+	+	Tandem	Tandem	122	89	-5.90743	7.308e-08	-5.79837	1.337e-07	-5.82846	1.636e-05	-6.11299	9.61e-06	-1.3462	0.380945	-1.98164	0.227561	NA	NA	NA	NA	NA	NA	NA	NA	NA	NA	NA	NA	P:GO:0015847//P:putrescine transport///P:GO:1903352//P:L-ornithine transmembrane transport	C:GO:0005886//C:plasma membrane	F:GO:0015293//F:symporter activity///F:GO:0015496//F:putrescine:ornithine antiporter activity		ornithine decarboxylase SpeF	P:GO:0006520//P:amino acid metabolic process	C:GO:0005737//C:cytoplasm	F:GO:0004586//F:ornithine decarboxylase activity	ko01110//Biosynthesis of secondary metabolites///ko01130//Biosynthesis of antibiotics///ko00330//Arginine and proline metabolism///ko00480//Glutathione metabolism///ko01100//Metabolic pathways	nickel-responsive transcriptional regulator NikR	P:GO:0006355//P:regulation of DNA-templated transcription///P:GO:0010045//P:response to nickel cation		F:GO:0016151//F:nickel cation binding///F:GO:0043565//F:sequence-specific DNA binding///F:GO:0003700//F:DNA-binding transcription factor activity
ETPO_00273	nikR	nickel-responsive transcriptional regulator NikR	+	ETPO_00272	ETPO_00274	+	-	Tandem	Convergent	16	122	-1.3462	0.380945	-1.98164	0.227561	-5.90743	7.308e-08	-5.79837	1.337e-07	0.516365	0.679744	0.657595	0.656107	NA	NA	NA	NA	NA	NA	NA	NA	-2.37336	0.0136302	-1.71527	0.00585499	P:GO:0006355//P:regulation of DNA-templated transcription///P:GO:0010045//P:response to nickel cation		F:GO:0016151//F:nickel cation binding///F:GO:0043565//F:sequence-specific DNA binding///F:GO:0003700//F:DNA-binding transcription factor activity		putrescine-ornithine antiporter	P:GO:0015847//P:putrescine transport///P:GO:1903352//P:L-ornithine transmembrane transport	C:GO:0005886//C:plasma membrane	F:GO:0015293//F:symporter activity///F:GO:0015496//F:putrescine:ornithine antiporter activity		membrane-bound lytic murein transglycosylase MltC	P:GO:0016998//P:cell wall macromolecule catabolic process///P:GO:0071555//P:cell wall organization///P:GO:0000270//P:peptidoglycan metabolic process	C:GO:0009279//C:cell outer membrane	F:GO:0016798//F:hydrolase activity, acting on glycosyl bonds///F:GO:0008933//F:lytic transglycosylase activity
ETPO_00274	mltC	membrane-bound lytic murein transglycosylase MltC	-	ETPO_00275	ETPO_00273	-	+	Tandem	Convergent	16	48	0.516365	0.679744	0.657595	0.656107	1.79742	0.0001835	1.67137	0.0007043	-1.3462	0.380945	-1.98164	0.227561	-2.37336	0.0136302	-1.71527	0.00585499	NA	NA	NA	NA	NA	NA	NA	NA	P:GO:0016998//P:cell wall macromolecule catabolic process///P:GO:0071555//P:cell wall organization///P:GO:0000270//P:peptidoglycan metabolic process	C:GO:0009279//C:cell outer membrane	F:GO:0016798//F:hydrolase activity, acting on glycosyl bonds///F:GO:0008933//F:lytic transglycosylase activity		oxidative damage protection protein			F:GO:0005506//F:iron ion binding		nickel-responsive transcriptional regulator NikR	P:GO:0006355//P:regulation of DNA-templated transcription///P:GO:0010045//P:response to nickel cation		F:GO:0016151//F:nickel cation binding///F:GO:0043565//F:sequence-specific DNA binding///F:GO:0003700//F:DNA-binding transcription factor activity
ETPO_00275	ETPO_00275	oxidative damage protection protein	-	ETPO_00276	ETPO_00274	-	-	Tandem	Tandem	48	3	1.79742	0.0001835	1.67137	0.0007043	1.4791	0.337859	1.65554	0.353481	0.516365	0.679744	0.657595	0.656107	NA	NA	NA	NA	NA	NA	NA	NA	-2.37336	0.0136302	-1.71527	0.00585499			F:GO:0005506//F:iron ion binding		A/G-specific adenine glycosylase	P:GO:0006284//P:base-excision repair		F:GO:0046872//F:metal ion binding///F:GO:0051539//F:4 iron, 4 sulfur cluster binding///F:GO:0000701//F:purine-specific mismatch base pair DNA N-glycosylase activity///F:GO:0003677//F:DNA binding	ko03410//Base excision repair	membrane-bound lytic murein transglycosylase MltC	P:GO:0016998//P:cell wall macromolecule catabolic process///P:GO:0071555//P:cell wall organization///P:GO:0000270//P:peptidoglycan metabolic process	C:GO:0009279//C:cell outer membrane	F:GO:0016798//F:hydrolase activity, acting on glycosyl bonds///F:GO:0008933//F:lytic transglycosylase activity
ETPO_00276	mutY	A/G-specific adenine glycosylase	-	ETPO_00277	ETPO_00275	+	-	Divergent	Tandem	3	290	1.4791	0.337859	1.65554	0.353481	-0.0920804	0.896555	-0.312975	0.64556	1.79742	0.0001835	1.67137	0.0007043	NA	NA	NA	NA	NA	NA	NA	NA	NA	NA	NA	NA	P:GO:0006284//P:base-excision repair		F:GO:0046872//F:metal ion binding///F:GO:0051539//F:4 iron, 4 sulfur cluster binding///F:GO:0000701//F:purine-specific mismatch base pair DNA N-glycosylase activity///F:GO:0003677//F:DNA binding	ko03410//Base excision repair	tRNA (guanosine(46)-N7)-methyltransferase TrmB	P:GO:0106004//P:tRNA (guanine-N7)-methylation		F:GO:0008176//F:tRNA (guanine-N7-)-methyltransferase activity		oxidative damage protection protein			F:GO:0005506//F:iron ion binding
ETPO_00277	trmB	tRNA (guanosine(46)-N7)-methyltransferase TrmB	+	ETPO_00276	ETPO_00278	-	+	Divergent	Tandem	0	290	-0.0920804	0.896555	-0.312975	0.64556	1.4791	0.337859	1.65554	0.353481	-1.23588	0.008516	-0.977806	0.0559615	NA	NA	NA	NA	NA	NA	NA	NA	NA	NA	NA	NA	P:GO:0106004//P:tRNA (guanine-N7)-methylation		F:GO:0008176//F:tRNA (guanine-N7-)-methyltransferase activity		A/G-specific adenine glycosylase	P:GO:0006284//P:base-excision repair		F:GO:0046872//F:metal ion binding///F:GO:0051539//F:4 iron, 4 sulfur cluster binding///F:GO:0000701//F:purine-specific mismatch base pair DNA N-glycosylase activity///F:GO:0003677//F:DNA binding	ko03410//Base excision repair	YggL family protein
ETPO_00278	ETPO_00278	YggL family protein	+	ETPO_00277	ETPO_00279	+	+	Tandem	Tandem	199	0	-1.23588	0.008516	-0.977806	0.0559615	-0.0920804	0.896555	-0.312975	0.64556	2.21368	0.112615	1.62933	0.329692	NA	NA	NA	NA	NA	NA	NA	NA	NA	NA	NA	NA					tRNA (guanosine(46)-N7)-methyltransferase TrmB	P:GO:0106004//P:tRNA (guanine-N7)-methylation		F:GO:0008176//F:tRNA (guanine-N7-)-methyltransferase activity		glutaminase	P:GO:0006541//P:glutamine metabolic process		F:GO:0004359//F:glutaminase activity	ko01100//Metabolic pathways///ko04724//Glutamatergic synapse///ko04727//GABAergic synapse///ko04964//Proximal tubule bicarbonate reclamation///ko05206//MicroRNAs in cancer///ko05230//Central carbon metabolism in cancer///ko00220//Arginine biosynthesis///ko00250//Alanine, aspartate and glutamate metabolism///ko00471//D-Glutamine and D-glutamate metabolism
ETPO_00279	yneH	glutaminase	+	ETPO_00278	ETPO_00280	+	+	Tandem	Tandem	11	199	2.21368	0.112615	1.62933	0.329692	-1.23588	0.008516	-0.977806	0.0559615	1.04323	0.210474	1.71503	0.0339081	NA	NA	NA	NA	NA	NA	NA	NA	NA	NA	NA	NA	P:GO:0006541//P:glutamine metabolic process		F:GO:0004359//F:glutaminase activity	ko01100//Metabolic pathways///ko04724//Glutamatergic synapse///ko04727//GABAergic synapse///ko04964//Proximal tubule bicarbonate reclamation///ko05206//MicroRNAs in cancer///ko05230//Central carbon metabolism in cancer///ko00220//Arginine biosynthesis///ko00250//Alanine, aspartate and glutamate metabolism///ko00471//D-Glutamine and D-glutamate metabolism	YggL family protein					DUF2884 domain-containing protein
ETPO_00280	ETPO_00280	DUF2884 domain-containing protein	+	ETPO_00279	ETPO_00281	+	+	Tandem	Tandem	126	11	1.04323	0.210474	1.71503	0.0339081	2.21368	0.112615	1.62933	0.329692	6.56733	0.0892963	3.72434	0.436939	NA	NA	NA	NA	NA	NA	NA	NA	NA	NA	NA	NA					glutaminase	P:GO:0006541//P:glutamine metabolic process		F:GO:0004359//F:glutaminase activity	ko01100//Metabolic pathways///ko04724//Glutamatergic synapse///ko04727//GABAergic synapse///ko04964//Proximal tubule bicarbonate reclamation///ko05206//MicroRNAs in cancer///ko05230//Central carbon metabolism in cancer///ko00220//Arginine biosynthesis///ko00250//Alanine, aspartate and glutamate metabolism///ko00471//D-Glutamine and D-glutamate metabolism	oligopeptide ABC transporter substrate-binding protein OppA	P:GO:0055085//P:transmembrane transport	C:GO:0043190//C:ATP-binding cassette (ABC) transporter complex		ko01501//beta-Lactam resistance///ko02010//ABC transporters///ko02024//Quorum sensing
ETPO_00281	oppA_1	oligopeptide ABC transporter substrate-binding protein OppA	+	ETPO_00280	ETPO_00282	+	+	Tandem	Tandem	90	126	6.56733	0.0892963	3.72434	0.436939	1.04323	0.210474	1.71503	0.0339081	2.54184	0.411281	0.847191	0.886176	NA	NA	NA	NA	NA	NA	NA	NA	NA	NA	NA	NA	P:GO:0055085//P:transmembrane transport	C:GO:0043190//C:ATP-binding cassette (ABC) transporter complex		ko01501//beta-Lactam resistance///ko02010//ABC transporters///ko02024//Quorum sensing	DUF2884 domain-containing protein					oligopeptide ABC transporter substrate-binding protein OppA	P:GO:0055085//P:transmembrane transport	C:GO:0043190//C:ATP-binding cassette (ABC) transporter complex		ko01501//beta-Lactam resistance///ko02010//ABC transporters///ko02024//Quorum sensing
ETPO_00282	oppA_2	oligopeptide ABC transporter substrate-binding protein OppA	+	ETPO_00281	ETPO_00283	+	-	Tandem	Convergent	46	90	2.54184	0.411281	0.847191	0.886176	6.56733	0.0892963	3.72434	0.436939	-7.49977	0.0283186	-0.476666	0.931008	NA	NA	NA	NA	NA	NA	NA	NA	NA	NA	NA	NA	P:GO:0055085//P:transmembrane transport	C:GO:0043190//C:ATP-binding cassette (ABC) transporter complex		ko01501//beta-Lactam resistance///ko02010//ABC transporters///ko02024//Quorum sensing	oligopeptide ABC transporter substrate-binding protein OppA	P:GO:0055085//P:transmembrane transport	C:GO:0043190//C:ATP-binding cassette (ABC) transporter complex		ko01501//beta-Lactam resistance///ko02010//ABC transporters///ko02024//Quorum sensing	radical SAM family heme chaperone HemW	P:GO:0006779//P:porphyrin-containing compound biosynthetic process	C:GO:0005737//C:cytoplasm	F:GO:0046872//F:metal ion binding///F:GO:0051539//F:4 iron, 4 sulfur cluster binding///F:GO:0004109//F:coproporphyrinogen oxidase activity
ETPO_00283	yggW	radical SAM family heme chaperone HemW	-	ETPO_00284	ETPO_00282	-	+	Tandem	Convergent	46	-7	-7.49977	0.0283186	-0.476666	0.931008	-0.936987	0.825085	-0.972446	0.872118	2.54184	0.411281	0.847191	0.886176	NA	NA	NA	NA	NA	NA	NA	NA	NA	NA	NA	NA	P:GO:0006779//P:porphyrin-containing compound biosynthetic process	C:GO:0005737//C:cytoplasm	F:GO:0046872//F:metal ion binding///F:GO:0051539//F:4 iron, 4 sulfur cluster binding///F:GO:0004109//F:coproporphyrinogen oxidase activity		XTP/dITP diphosphatase	P:GO:0009117//P:nucleotide metabolic process///P:GO:0009146//P:purine nucleoside triphosphate catabolic process		F:GO:0017111//F:ribonucleoside triphosphate phosphatase activity///F:GO:0035870//F:dITP diphosphatase activity///F:GO:0036220//F:ITP diphosphatase activity///F:GO:0036222//F:XTP diphosphatase activity///F:GO:0046872//F:metal ion binding///F:GO:0000166//F:nucleotide binding	ko00230//Purine metabolism	oligopeptide ABC transporter substrate-binding protein OppA	P:GO:0055085//P:transmembrane transport	C:GO:0043190//C:ATP-binding cassette (ABC) transporter complex		ko01501//beta-Lactam resistance///ko02010//ABC transporters///ko02024//Quorum sensing
ETPO_00284	yggV	XTP/dITP diphosphatase	-	ETPO_00285	ETPO_00283	-	-	Tandem	Tandem	-7	82	-0.936987	0.825085	-0.972446	0.872118	-0.883471	0.756399	0.810139	0.836447	-7.49977	0.0283186	-0.476666	0.931008	NA	NA	NA	NA	NA	NA	NA	NA	NA	NA	NA	NA	P:GO:0009117//P:nucleotide metabolic process///P:GO:0009146//P:purine nucleoside triphosphate catabolic process		F:GO:0017111//F:ribonucleoside triphosphate phosphatase activity///F:GO:0035870//F:dITP diphosphatase activity///F:GO:0036220//F:ITP diphosphatase activity///F:GO:0036222//F:XTP diphosphatase activity///F:GO:0046872//F:metal ion binding///F:GO:0000166//F:nucleotide binding	ko00230//Purine metabolism	YggU family protein					radical SAM family heme chaperone HemW	P:GO:0006779//P:porphyrin-containing compound biosynthetic process	C:GO:0005737//C:cytoplasm	F:GO:0046872//F:metal ion binding///F:GO:0051539//F:4 iron, 4 sulfur cluster binding///F:GO:0004109//F:coproporphyrinogen oxidase activity
ETPO_00285	ETPO_00285	YggU family protein	-	ETPO_00286	ETPO_00284	-	-	Tandem	Tandem	82	-3	-0.883471	0.756399	0.810139	0.836447	-0.329225	0.902264	-0.543833	0.872464	-0.936987	0.825085	-0.972446	0.872118	NA	NA	NA	NA	NA	NA	NA	NA	NA	NA	NA	NA					YGGT family protein		C:GO:0016020//C:membrane			XTP/dITP diphosphatase	P:GO:0009117//P:nucleotide metabolic process///P:GO:0009146//P:purine nucleoside triphosphate catabolic process		F:GO:0017111//F:ribonucleoside triphosphate phosphatase activity///F:GO:0035870//F:dITP diphosphatase activity///F:GO:0036220//F:ITP diphosphatase activity///F:GO:0036222//F:XTP diphosphatase activity///F:GO:0046872//F:metal ion binding///F:GO:0000166//F:nucleotide binding	ko00230//Purine metabolism
ETPO_00286	ETPO_00286	YGGT family protein	-	ETPO_00287	ETPO_00285	-	-	Tandem	Tandem	-3	106	-0.329225	0.902264	-0.543833	0.872464	-0.345073	0.872263	-0.299798	0.929399	-0.883471	0.756399	0.810139	0.836447	NA	NA	NA	NA	NA	NA	NA	NA	NA	NA	NA	NA		C:GO:0016020//C:membrane			YggS family pyridoxal phosphate-dependent enzyme			F:GO:0030170//F:pyridoxal phosphate binding		YggU family protein
ETPO_00287	ETPO_00287	YggS family pyridoxal phosphate-dependent enzyme	-	ETPO_00288	ETPO_00286	-	-	Tandem	Tandem	106	171	-0.345073	0.872263	-0.299798	0.929399	-0.659423	0.909082	-0.274405	1	-0.329225	0.902264	-0.543833	0.872464	NA	NA	NA	NA	NA	NA	NA	NA	NA	NA	NA	NA			F:GO:0030170//F:pyridoxal phosphate binding		Holliday junction resolvase RuvX	P:GO:0090305//P:nucleic acid phosphodiester bond hydrolysis///P:GO:0000967//P:rRNA 5'-end processing	C:GO:0005737//C:cytoplasm	F:GO:0004386//F:helicase activity///F:GO:0004518//F:nuclease activity		YGGT family protein		C:GO:0016020//C:membrane
ETPO_00288	ETPO_00288	Holliday junction resolvase RuvX	-	ETPO_00289	ETPO_00287	-	-	Tandem	Tandem	171	0	-0.659423	0.909082	-0.274405	1	0.941617	0.585074	0.377387	0.907171	-0.345073	0.872263	-0.299798	0.929399	NA	NA	NA	NA	NA	NA	NA	NA	NA	NA	NA	NA	P:GO:0090305//P:nucleic acid phosphodiester bond hydrolysis///P:GO:0000967//P:rRNA 5'-end processing	C:GO:0005737//C:cytoplasm	F:GO:0004386//F:helicase activity///F:GO:0004518//F:nuclease activity		YqgE/AlgH family protein					YggS family pyridoxal phosphate-dependent enzyme			F:GO:0030170//F:pyridoxal phosphate binding
ETPO_00289	ETPO_00289	YqgE/AlgH family protein	-	ETPO_00290	ETPO_00288	-	-	Tandem	Tandem	0	228	0.941617	0.585074	0.377387	0.907171	-0.821616	0.249865	-0.928485	0.240796	-0.659423	0.909082	-0.274405	1	NA	NA	NA	NA	NA	NA	NA	NA	NA	NA	NA	NA					glutathione synthase	P:GO:0006750//P:glutathione biosynthetic process		F:GO:0046872//F:metal ion binding///F:GO:0004363//F:glutathione synthase activity///F:GO:0005524//F:ATP binding	ko00270//Cysteine and methionine metabolism///ko00480//Glutathione metabolism///ko01100//Metabolic pathways	Holliday junction resolvase RuvX	P:GO:0090305//P:nucleic acid phosphodiester bond hydrolysis///P:GO:0000967//P:rRNA 5'-end processing	C:GO:0005737//C:cytoplasm	F:GO:0004386//F:helicase activity///F:GO:0004518//F:nuclease activity
ETPO_00290	gshB	glutathione synthase	-	ETPO_00291	ETPO_00289	-	-	Tandem	Tandem	228	33	-0.821616	0.249865	-0.928485	0.240796	-2.65387	0.327533	-1.37159	0.717465	0.941617	0.585074	0.377387	0.907171	NA	NA	NA	NA	NA	NA	NA	NA	NA	NA	NA	NA	P:GO:0006750//P:glutathione biosynthetic process		F:GO:0046872//F:metal ion binding///F:GO:0004363//F:glutathione synthase activity///F:GO:0005524//F:ATP binding	ko00270//Cysteine and methionine metabolism///ko00480//Glutathione metabolism///ko01100//Metabolic pathways	16S rRNA (uracil(1498)-N(3))-methyltransferase	P:GO:0032259//P:methylation///P:GO:0006364//P:rRNA processing	C:GO:0005737//C:cytoplasm	F:GO:0008168//F:methyltransferase activity		YqgE/AlgH family protein
ETPO_00291	ETPO_00291	16S rRNA (uracil(1498)-N(3))-methyltransferase	-	ETPO_00292	ETPO_00290	-	-	Tandem	Tandem	33	104	-2.65387	0.327533	-1.37159	0.717465	1.63971	0.684902	0.569401	0.945804	-0.821616	0.249865	-0.928485	0.240796	NA	NA	NA	NA	NA	NA	NA	NA	NA	NA	NA	NA	P:GO:0032259//P:methylation///P:GO:0006364//P:rRNA processing	C:GO:0005737//C:cytoplasm	F:GO:0008168//F:methyltransferase activity		deoxyribonuclease I	P:GO:0006259//P:DNA metabolic process///P:GO:0090305//P:nucleic acid phosphodiester bond hydrolysis		F:GO:0004530//F:deoxyribonuclease I activity		glutathione synthase	P:GO:0006750//P:glutathione biosynthetic process		F:GO:0046872//F:metal ion binding///F:GO:0004363//F:glutathione synthase activity///F:GO:0005524//F:ATP binding	ko00270//Cysteine and methionine metabolism///ko00480//Glutathione metabolism///ko01100//Metabolic pathways
ETPO_00292	endA	deoxyribonuclease I	-	ETPO_00293	ETPO_00291	-	-	Tandem	Tandem	104	115	1.63971	0.684902	0.569401	0.945804	1.94888	0.29804	1.18274	0.641552	-2.65387	0.327533	-1.37159	0.717465	NA	NA	NA	NA	NA	NA	NA	NA	NA	NA	NA	NA	P:GO:0006259//P:DNA metabolic process///P:GO:0090305//P:nucleic acid phosphodiester bond hydrolysis		F:GO:0004530//F:deoxyribonuclease I activity		SprT family zinc-dependent metalloprotease	P:GO:0051716//P:cellular response to stimulus	C:GO:0005737//C:cytoplasm	F:GO:0008270//F:zinc ion binding		16S rRNA (uracil(1498)-N(3))-methyltransferase	P:GO:0032259//P:methylation///P:GO:0006364//P:rRNA processing	C:GO:0005737//C:cytoplasm	F:GO:0008168//F:methyltransferase activity
ETPO_00293	ETPO_00293	SprT family zinc-dependent metalloprotease	-	ETPO_00294	ETPO_00292	+	-	Divergent	Tandem	115	362	1.94888	0.29804	1.18274	0.641552	-3.07379	7.86e-14	-1.47404	0.0005464	1.63971	0.684902	0.569401	0.945804	NA	NA	NA	NA	NA	NA	NA	NA	NA	NA	NA	NA	P:GO:0051716//P:cellular response to stimulus	C:GO:0005737//C:cytoplasm	F:GO:0008270//F:zinc ion binding		cadaverine/lysine antiporter	P:GO:0055085//P:transmembrane transport///P:GO:0006865//P:amino acid transport	C:GO:0005886//C:plasma membrane	F:GO:0022857//F:transmembrane transporter activity		deoxyribonuclease I	P:GO:0006259//P:DNA metabolic process///P:GO:0090305//P:nucleic acid phosphodiester bond hydrolysis		F:GO:0004530//F:deoxyribonuclease I activity
ETPO_00294	cadB1	cadaverine/lysine antiporter	+	ETPO_00293	ETPO_00295	-	+	Divergent	Tandem	74	362	-3.07379	7.86e-14	-1.47404	0.0005464	1.94888	0.29804	1.18274	0.641552	-3.27708	2.11e-20	-0.314504	0.567963	NA	NA	NA	NA	NA	NA	NA	NA	NA	NA	NA	NA	P:GO:0055085//P:transmembrane transport///P:GO:0006865//P:amino acid transport	C:GO:0005886//C:plasma membrane	F:GO:0022857//F:transmembrane transporter activity		SprT family zinc-dependent metalloprotease	P:GO:0051716//P:cellular response to stimulus	C:GO:0005737//C:cytoplasm	F:GO:0008270//F:zinc ion binding		Lysine decarboxylase	P:GO:0006520//P:amino acid metabolic process	C:GO:0005737//C:cytoplasm	F:GO:0008923//F:lysine decarboxylase activity	ko01100//Metabolic pathways///ko01110//Biosynthesis of secondary metabolites///ko00310//Lysine degradation///ko00330//Arginine and proline metabolism///ko00960//Tropane, piperidine and pyridine alkaloid biosynthesis
ETPO_00295	cadA1	Lysine decarboxylase	+	ETPO_00294	ETPO_00296	+	-	Tandem	Convergent	74	74	-3.27708	2.11e-20	-0.314504	0.567963	-3.07379	7.86e-14	-1.47404	0.0005464	0.333971	0.884653	0.317389	0.927476	NA	NA	NA	NA	NA	NA	NA	NA	NA	NA	NA	NA	P:GO:0006520//P:amino acid metabolic process	C:GO:0005737//C:cytoplasm	F:GO:0008923//F:lysine decarboxylase activity	ko01100//Metabolic pathways///ko01110//Biosynthesis of secondary metabolites///ko00310//Lysine degradation///ko00330//Arginine and proline metabolism///ko00960//Tropane, piperidine and pyridine alkaloid biosynthesis	cadaverine/lysine antiporter	P:GO:0055085//P:transmembrane transport///P:GO:0006865//P:amino acid transport	C:GO:0005886//C:plasma membrane	F:GO:0022857//F:transmembrane transporter activity		glutathionylspermidine synthase family protein			F:GO:0008885//F:glutathionylspermidine synthase activity
ETPO_00296	ETPO_00296	glutathionylspermidine synthase family protein	-	ETPO_00297	ETPO_00295	-	+	Tandem	Convergent	74	4	0.333971	0.884653	0.317389	0.927476	1.03291	0.270641	0.811573	0.489001	-3.27708	2.11e-20	-0.314504	0.567963	NA	NA	NA	NA	NA	NA	NA	NA	NA	NA	NA	NA			F:GO:0008885//F:glutathionylspermidine synthase activity		DUF1190 family protein					Lysine decarboxylase	P:GO:0006520//P:amino acid metabolic process	C:GO:0005737//C:cytoplasm	F:GO:0008923//F:lysine decarboxylase activity	ko01100//Metabolic pathways///ko01110//Biosynthesis of secondary metabolites///ko00310//Lysine degradation///ko00330//Arginine and proline metabolism///ko00960//Tropane, piperidine and pyridine alkaloid biosynthesis
ETPO_00297	ETPO_00297	DUF1190 family protein	-	ETPO_00298	ETPO_00296	-	-	Tandem	Tandem	4	170	1.03291	0.270641	0.811573	0.489001	-7.27089	0.0892963	-0.951798	0.874095	0.333971	0.884653	0.317389	0.927476	NA	NA	NA	NA	NA	NA	NA	NA	NA	NA	NA	NA					L-fucose operon activator	P:GO:0006355//P:regulation of DNA-templated transcription		F:GO:0003677//F:DNA binding///F:GO:0003700//F:DNA-binding transcription factor activity		glutathionylspermidine synthase family protein			F:GO:0008885//F:glutathionylspermidine synthase activity
ETPO_00298	fucR_1	L-fucose operon activator	-	ETPO_00299	ETPO_00297	-	-	Tandem	Tandem	170	9	-7.27089	0.0892963	-0.951798	0.874095	-6.60732	0.0365089	-6.60732	0.0470133	1.03291	0.270641	0.811573	0.489001	NA	NA	NA	NA	NA	NA	NA	NA	NA	NA	NA	NA	P:GO:0006355//P:regulation of DNA-templated transcription		F:GO:0003677//F:DNA binding///F:GO:0003700//F:DNA-binding transcription factor activity		L-fucose operon activator	P:GO:0006355//P:regulation of DNA-templated transcription		F:GO:0003677//F:DNA binding///F:GO:0003700//F:DNA-binding transcription factor activity		DUF1190 family protein
ETPO_00299	fucR_2	L-fucose operon activator	-	ETPO_00300	ETPO_00298	-	-	Tandem	Tandem	9	55	-6.60732	0.0365089	-6.60732	0.0470133	-2.41209	0.76343	-2.41209	0.825123	-7.27089	0.0892963	-0.951798	0.874095	NA	NA	NA	NA	NA	NA	NA	NA	NA	NA	NA	NA	P:GO:0006355//P:regulation of DNA-templated transcription		F:GO:0003677//F:DNA binding///F:GO:0003700//F:DNA-binding transcription factor activity		L-fucose mutarotase	P:GO:0042354//P:L-fucose metabolic process	C:GO:0005737//C:cytoplasm	F:GO:0042806//F:fucose binding///F:GO:0062193//F:D-ribose pyranase activity///F:GO:0036373//F:L-fucose mutarotase activity		L-fucose operon activator	P:GO:0006355//P:regulation of DNA-templated transcription		F:GO:0003677//F:DNA binding///F:GO:0003700//F:DNA-binding transcription factor activity
ETPO_00300	fucU	L-fucose mutarotase	-	ETPO_00301	ETPO_00299	-	-	Tandem	Tandem	55	-6	-2.41209	0.76343	-2.41209	0.825123	-2.59911	0.756427	-2.59911	0.820233	-6.60732	0.0365089	-6.60732	0.0470133	NA	NA	NA	NA	NA	NA	NA	NA	NA	NA	NA	NA	P:GO:0042354//P:L-fucose metabolic process	C:GO:0005737//C:cytoplasm	F:GO:0042806//F:fucose binding///F:GO:0062193//F:D-ribose pyranase activity///F:GO:0036373//F:L-fucose mutarotase activity		L-fuculokinase	P:GO:0046835//P:carbohydrate phosphorylation///P:GO:0042355//P:L-fucose catabolic process		F:GO:0005524//F:ATP binding///F:GO:0008737//F:L-fuculokinase activity	ko01120//Microbial metabolism in diverse environments///ko00040//Pentose and glucuronate interconversions///ko00051//Fructose and mannose metabolism///ko01100//Metabolic pathways	L-fucose operon activator	P:GO:0006355//P:regulation of DNA-templated transcription		F:GO:0003677//F:DNA binding///F:GO:0003700//F:DNA-binding transcription factor activity
ETPO_00301	fucK	L-fuculokinase	-	ETPO_00302	ETPO_00300	-	-	Tandem	Tandem	-6	49	-2.59911	0.756427	-2.59911	0.820233	-2.49276	0.756064	-2.49276	0.820233	-2.41209	0.76343	-2.41209	0.825123	NA	NA	NA	NA	NA	NA	NA	NA	NA	NA	NA	NA	P:GO:0046835//P:carbohydrate phosphorylation///P:GO:0042355//P:L-fucose catabolic process		F:GO:0005524//F:ATP binding///F:GO:0008737//F:L-fuculokinase activity	ko01120//Microbial metabolism in diverse environments///ko00040//Pentose and glucuronate interconversions///ko00051//Fructose and mannose metabolism///ko01100//Metabolic pathways	L-fucose isomerase	P:GO:0042355//P:L-fucose catabolic process	C:GO:0005737//C:cytoplasm	F:GO:0008736//F:L-fucose isomerase activity///F:GO:0030145//F:manganese ion binding	ko00051//Fructose and mannose metabolism///ko01120//Microbial metabolism in diverse environments	L-fucose mutarotase	P:GO:0042354//P:L-fucose metabolic process	C:GO:0005737//C:cytoplasm	F:GO:0042806//F:fucose binding///F:GO:0062193//F:D-ribose pyranase activity///F:GO:0036373//F:L-fucose mutarotase activity
ETPO_00302	fucI	L-fucose isomerase	-	ETPO_00303	ETPO_00301	-	-	Tandem	Tandem	49	88	-2.49276	0.756064	-2.49276	0.820233	4.08596	0.358304	-1.95405	1	-2.59911	0.756427	-2.59911	0.820233	NA	NA	NA	NA	NA	NA	NA	NA	NA	NA	NA	NA	P:GO:0042355//P:L-fucose catabolic process	C:GO:0005737//C:cytoplasm	F:GO:0008736//F:L-fucose isomerase activity///F:GO:0030145//F:manganese ion binding	ko00051//Fructose and mannose metabolism///ko01120//Microbial metabolism in diverse environments	L-fucose:H+ symporter permease	P:GO:0015756//P:fucose transmembrane transport	C:GO:0016020//C:membrane	F:GO:0015535//F:fucose:proton symporter activity		L-fuculokinase	P:GO:0046835//P:carbohydrate phosphorylation///P:GO:0042355//P:L-fucose catabolic process		F:GO:0005524//F:ATP binding///F:GO:0008737//F:L-fuculokinase activity	ko01120//Microbial metabolism in diverse environments///ko00040//Pentose and glucuronate interconversions///ko00051//Fructose and mannose metabolism///ko01100//Metabolic pathways
ETPO_00303	fucP	L-fucose:H+ symporter permease	-	ETPO_00304	ETPO_00302	+	-	Divergent	Tandem	88	1019	4.08596	0.358304	-1.95405	1	-5.44308	0.0944492	-5.44308	0.120633	-2.49276	0.756064	-2.49276	0.820233	NA	NA	NA	NA	NA	NA	NA	NA	NA	NA	NA	NA	P:GO:0015756//P:fucose transmembrane transport	C:GO:0016020//C:membrane	F:GO:0015535//F:fucose:proton symporter activity		L-fuculose-phosphate aldolase	P:GO:0042355//P:L-fucose catabolic process///P:GO:0019568//P:arabinose catabolic process		F:GO:0008270//F:zinc ion binding///F:GO:0008738//F:L-fuculose-phosphate aldolase activity	ko00051//Fructose and mannose metabolism///ko01120//Microbial metabolism in diverse environments	L-fucose isomerase	P:GO:0042355//P:L-fucose catabolic process	C:GO:0005737//C:cytoplasm	F:GO:0008736//F:L-fucose isomerase activity///F:GO:0030145//F:manganese ion binding	ko00051//Fructose and mannose metabolism///ko01120//Microbial metabolism in diverse environments
ETPO_00304	fucA	L-fuculose-phosphate aldolase	+	ETPO_00303	ETPO_00305	-	+	Divergent	Tandem	13	1019	-5.44308	0.0944492	-5.44308	0.120633	4.08596	0.358304	-1.95405	1	-5.85867	0.0634625	-5.85867	0.0822271	NA	NA	NA	NA	NA	NA	NA	NA	NA	NA	NA	NA	P:GO:0042355//P:L-fucose catabolic process///P:GO:0019568//P:arabinose catabolic process		F:GO:0008270//F:zinc ion binding///F:GO:0008738//F:L-fuculose-phosphate aldolase activity	ko00051//Fructose and mannose metabolism///ko01120//Microbial metabolism in diverse environments	L-fucose:H+ symporter permease	P:GO:0015756//P:fucose transmembrane transport	C:GO:0016020//C:membrane	F:GO:0015535//F:fucose:proton symporter activity		lactaldehyde reductase			F:GO:0008912//F:lactaldehyde reductase activity///F:GO:0046872//F:metal ion binding	ko00630//Glyoxylate and dicarboxylate metabolism///ko00640//Propanoate metabolism///ko01120//Microbial metabolism in diverse environments
ETPO_00305	fucO	lactaldehyde reductase	+	ETPO_00304	ETPO_00306	+	-	Tandem	Convergent	63	13	-5.85867	0.0634625	-5.85867	0.0822271	-5.44308	0.0944492	-5.44308	0.120633	-1.95877	6.986e-06	-0.308023	0.675424	NA	NA	NA	NA	NA	NA	NA	NA	NA	NA	NA	NA			F:GO:0008912//F:lactaldehyde reductase activity///F:GO:0046872//F:metal ion binding	ko00630//Glyoxylate and dicarboxylate metabolism///ko00640//Propanoate metabolism///ko01120//Microbial metabolism in diverse environments	L-fuculose-phosphate aldolase	P:GO:0042355//P:L-fucose catabolic process///P:GO:0019568//P:arabinose catabolic process		F:GO:0008270//F:zinc ion binding///F:GO:0008738//F:L-fuculose-phosphate aldolase activity	ko00051//Fructose and mannose metabolism///ko01120//Microbial metabolism in diverse environments	HdeD family acid-resistance protein		C:GO:0016020//C:membrane
ETPO_00306	ETPO_00306	HdeD family acid-resistance protein	-	ETPO_00307	ETPO_00305	+	+	Divergent	Convergent	63	497	-1.95877	6.986e-06	-0.308023	0.675424	-4.4346	0.402462	1.02025	0.886288	-5.85867	0.0634625	-5.85867	0.0822271	NA	NA	NA	NA	NA	NA	NA	NA	NA	NA	NA	NA		C:GO:0016020//C:membrane			inner membrane protein, bestrophin family	P:GO:1902476//P:chloride transmembrane transport	C:GO:0016020//C:membrane	F:GO:0005254//F:chloride channel activity		lactaldehyde reductase			F:GO:0008912//F:lactaldehyde reductase activity///F:GO:0046872//F:metal ion binding	ko00630//Glyoxylate and dicarboxylate metabolism///ko00640//Propanoate metabolism///ko01120//Microbial metabolism in diverse environments
ETPO_00307	ETPO_00307	inner membrane protein, bestrophin family	+	ETPO_00306	ETPO_00308	-	+	Divergent	Tandem	15	497	-4.4346	0.402462	1.02025	0.886288	-1.95877	6.986e-06	-0.308023	0.675424	-4.80487	0.1983	-4.80487	0.255545	NA	NA	NA	NA	NA	NA	NA	NA	NA	NA	NA	NA	P:GO:1902476//P:chloride transmembrane transport	C:GO:0016020//C:membrane	F:GO:0005254//F:chloride channel activity		HdeD family acid-resistance protein		C:GO:0016020//C:membrane			inner membrane protein, bestrophin family	P:GO:1902476//P:chloride transmembrane transport	C:GO:0016020//C:membrane	F:GO:0005254//F:chloride channel activity
ETPO_00308	ETPO_00308	inner membrane protein, bestrophin family	+	ETPO_00307	ETPO_00309	+	-	Tandem	Convergent	67	15	-4.80487	0.1983	-4.80487	0.255545	-4.4346	0.402462	1.02025	0.886288	-5.42508	0.0981012	-5.42508	0.125442	NA	NA	NA	NA	NA	NA	NA	NA	NA	NA	NA	NA	P:GO:1902476//P:chloride transmembrane transport	C:GO:0016020//C:membrane	F:GO:0005254//F:chloride channel activity		inner membrane protein, bestrophin family	P:GO:1902476//P:chloride transmembrane transport	C:GO:0016020//C:membrane	F:GO:0005254//F:chloride channel activity		molecular chaperone TorD	P:GO:0051259//P:protein complex oligomerization///P:GO:0006457//P:protein folding///P:GO:0008152//P:metabolic process	C:GO:0005737//C:cytoplasm		ko02020//Two-component system
ETPO_00309	torD1	molecular chaperone TorD	-	ETPO_00310	ETPO_00308	-	+	Tandem	Convergent	67	-3	-5.42508	0.0981012	-5.42508	0.125442	1.59933	0.683931	-0.0365196	1	-4.80487	0.1983	-4.80487	0.255545	NA	NA	NA	NA	NA	NA	NA	NA	NA	NA	NA	NA	P:GO:0051259//P:protein complex oligomerization///P:GO:0006457//P:protein folding///P:GO:0008152//P:metabolic process	C:GO:0005737//C:cytoplasm		ko02020//Two-component system	trimethylamine-N-oxide reductase TorA		C:GO:0042597//C:periplasmic space	F:GO:0050626//F:trimethylamine-N-oxide reductase (cytochrome c) activity///F:GO:0030151//F:molybdenum ion binding///F:GO:0043546//F:molybdopterin cofactor binding	ko02020//Two-component system	inner membrane protein, bestrophin family	P:GO:1902476//P:chloride transmembrane transport	C:GO:0016020//C:membrane	F:GO:0005254//F:chloride channel activity
ETPO_00310	torA	trimethylamine-N-oxide reductase TorA	-	ETPO_00311	ETPO_00309	-	-	Tandem	Tandem	-3	15	1.59933	0.683931	-0.0365196	1	0.707925	0.908956	-0.0373305	1	-5.42508	0.0981012	-5.42508	0.125442	NA	NA	NA	NA	NA	NA	NA	NA	NA	NA	NA	NA		C:GO:0042597//C:periplasmic space	F:GO:0050626//F:trimethylamine-N-oxide reductase (cytochrome c) activity///F:GO:0030151//F:molybdenum ion binding///F:GO:0043546//F:molybdopterin cofactor binding	ko02020//Two-component system	pentaheme c-type cytochrome TorC	P:GO:0009061//P:anaerobic respiration///P:GO:0022900//P:electron transport chain	C:GO:0009276//C:Gram-negative-bacterium-type cell wall///C:GO:0005886//C:plasma membrane	F:GO:0020037//F:heme binding///F:GO:0005506//F:iron ion binding///F:GO:0009055//F:electron transfer activity	ko02020//Two-component system	molecular chaperone TorD	P:GO:0051259//P:protein complex oligomerization///P:GO:0006457//P:protein folding///P:GO:0008152//P:metabolic process	C:GO:0005737//C:cytoplasm		ko02020//Two-component system
ETPO_00311	torC	pentaheme c-type cytochrome TorC	-	ETPO_00312	ETPO_00310	+	-	Divergent	Tandem	15	138	0.707925	0.908956	-0.0373305	1	-0.0390093	1	-0.136767	0.983149	1.59933	0.683931	-0.0365196	1	NA	NA	NA	NA	NA	NA	NA	NA	NA	NA	NA	NA	P:GO:0009061//P:anaerobic respiration///P:GO:0022900//P:electron transport chain	C:GO:0009276//C:Gram-negative-bacterium-type cell wall///C:GO:0005886//C:plasma membrane	F:GO:0020037//F:heme binding///F:GO:0005506//F:iron ion binding///F:GO:0009055//F:electron transfer activity	ko02020//Two-component system	two-component system response regulator TorR	P:GO:0000160//P:phosphorelay signal transduction system///P:GO:0006355//P:regulation of DNA-templated transcription		F:GO:0003677//F:DNA binding	ko02020//Two-component system	trimethylamine-N-oxide reductase TorA		C:GO:0042597//C:periplasmic space	F:GO:0050626//F:trimethylamine-N-oxide reductase (cytochrome c) activity///F:GO:0030151//F:molybdenum ion binding///F:GO:0043546//F:molybdopterin cofactor binding	ko02020//Two-component system
ETPO_00312	torR	two-component system response regulator TorR	+	ETPO_00311	ETPO_00313	-	-	Divergent	Convergent	8	138	-0.0390093	1	-0.136767	0.983149	0.707925	0.908956	-0.0373305	1	-2.33763	0.383229	-0.340057	0.963256	NA	NA	NA	NA	NA	NA	NA	NA	NA	NA	NA	NA	P:GO:0000160//P:phosphorelay signal transduction system///P:GO:0006355//P:regulation of DNA-templated transcription		F:GO:0003677//F:DNA binding	ko02020//Two-component system	pentaheme c-type cytochrome TorC	P:GO:0009061//P:anaerobic respiration///P:GO:0022900//P:electron transport chain	C:GO:0009276//C:Gram-negative-bacterium-type cell wall///C:GO:0005886//C:plasma membrane	F:GO:0020037//F:heme binding///F:GO:0005506//F:iron ion binding///F:GO:0009055//F:electron transfer activity	ko02020//Two-component system	TMAO reductase system periplasmic protein TorT
ETPO_00313	torT	TMAO reductase system periplasmic protein TorT	-	ETPO_00314	ETPO_00312	+	+	Divergent	Convergent	8	80	-2.33763	0.383229	-0.340057	0.963256	-0.543651	0.835063	-0.651932	0.849577	-0.0390093	1	-0.136767	0.983149	NA	NA	NA	NA	NA	NA	NA	NA	NA	NA	NA	NA					TMAO reductase system sensor histidine kinase/response regulator TorS	P:GO:0018106//P:peptidyl-histidine phosphorylation///P:GO:0046777//P:protein autophosphorylation///P:GO:0000160//P:phosphorelay signal transduction system	C:GO:0005886//C:plasma membrane	F:GO:0000155//F:phosphorelay sensor kinase activity	ko02020//Two-component system	two-component system response regulator TorR	P:GO:0000160//P:phosphorelay signal transduction system///P:GO:0006355//P:regulation of DNA-templated transcription		F:GO:0003677//F:DNA binding	ko02020//Two-component system
ETPO_00314	torS	TMAO reductase system sensor histidine kinase/response regulator TorS	+	ETPO_00313	ETPO_00315	-	+	Divergent	Tandem	100	80	-0.543651	0.835063	-0.651932	0.849577	-2.33763	0.383229	-0.340057	0.963256	1.34122	0.61583	2.41359	0.395498	NA	NA	NA	NA	NA	NA	NA	NA	NA	NA	NA	NA	P:GO:0018106//P:peptidyl-histidine phosphorylation///P:GO:0046777//P:protein autophosphorylation///P:GO:0000160//P:phosphorelay signal transduction system	C:GO:0005886//C:plasma membrane	F:GO:0000155//F:phosphorelay sensor kinase activity	ko02020//Two-component system	TMAO reductase system periplasmic protein TorT					VanW family protein		C:GO:0016020//C:membrane
ETPO_00315	ETPO_00315	VanW family protein	+	ETPO_00314	ETPO_00316	+	-	Tandem	Convergent	348	100	1.34122	0.61583	2.41359	0.395498	-0.543651	0.835063	-0.651932	0.849577	0	1	0	1	NA	NA	NA	NA	NA	NA	NA	NA	NA	NA	NA	NA		C:GO:0016020//C:membrane			TMAO reductase system sensor histidine kinase/response regulator TorS	P:GO:0018106//P:peptidyl-histidine phosphorylation///P:GO:0046777//P:protein autophosphorylation///P:GO:0000160//P:phosphorelay signal transduction system	C:GO:0005886//C:plasma membrane	F:GO:0000155//F:phosphorelay sensor kinase activity	ko02020//Two-component system
ETPO_00316	ETPO_00316		-	ETPO_00317	ETPO_00315	+	+	Divergent	Convergent	348	599	0	1	0	1	-5.32163	0	-4.06026	0	1.34122	0.61583	2.41359	0.395498	NA	NA	NA	NA	NA	NA	NA	NA	NA	NA	NA	NA					YfdX family protein					VanW family protein		C:GO:0016020//C:membrane
ETPO_00317	ETPO_00317	YfdX family protein	+	ETPO_00316	ETPO_00318	-	-	Divergent	Convergent	108	599	-5.32163	0	-4.06026	0	0	1	0	1	-1.88359	0.202225	0.526454	0.834994	NA	NA	NA	NA	NA	NA	NA	NA	-8.12986	0.00133264	-8.12986	9.07828e-06										transcriptional regulator			F:GO:0003677//F:DNA binding
ETPO_00318	ETPO_00318	transcriptional regulator	-	ETPO_00319	ETPO_00317	-	+	Tandem	Convergent	108	33	-1.88359	0.202225	0.526454	0.834994	-0.50153	0.74199	0.168673	0.963373	-5.32163	0	-4.06026	0	-8.12986	0.00133264	-8.12986	9.07828e-06	NA	NA	NA	NA	NA	NA	NA	NA			F:GO:0003677//F:DNA binding		protein-disulfide reductase DsbD	P:GO:0022900//P:electron transport chain///P:GO:0017004//P:cytochrome complex assembly	C:GO:0005886//C:plasma membrane	F:GO:0047134//F:protein-disulfide reductase (NAD(P)) activity///F:GO:0009055//F:electron transfer activity		YfdX family protein
ETPO_00319	dsbD	protein-disulfide reductase DsbD	-	ETPO_00320	ETPO_00318	-	-	Tandem	Tandem	33	-24	-0.50153	0.74199	0.168673	0.963373	2.25337	7.891e-07	1.79723	0.0001412	-1.88359	0.202225	0.526454	0.834994	NA	NA	NA	NA	NA	NA	NA	NA	-8.12986	0.00133264	-8.12986	9.07828e-06	P:GO:0022900//P:electron transport chain///P:GO:0017004//P:cytochrome complex assembly	C:GO:0005886//C:plasma membrane	F:GO:0047134//F:protein-disulfide reductase (NAD(P)) activity///F:GO:0009055//F:electron transfer activity		divalent cation tolerance protein CutA	P:GO:0010038//P:response to metal ion	C:GO:0005737//C:cytoplasm	F:GO:0005507//F:copper ion binding		transcriptional regulator			F:GO:0003677//F:DNA binding
ETPO_00320	cutA	divalent cation tolerance protein CutA	-	ETPO_00321	ETPO_00319	-	-	Tandem	Tandem	-24	137	2.25337	7.891e-07	1.79723	0.0001412	-5.38463	1.352e-31	-5.70631	3.244e-34	-0.50153	0.74199	0.168673	0.963373	NA	NA	NA	NA	NA	NA	NA	NA	NA	NA	NA	NA	P:GO:0010038//P:response to metal ion	C:GO:0005737//C:cytoplasm	F:GO:0005507//F:copper ion binding		anaerobic C4-dicarboxylate transporter	P:GO:0015740//P:C4-dicarboxylate transport	C:GO:0005886//C:plasma membrane	F:GO:0015556//F:C4-dicarboxylate transmembrane transporter activity		protein-disulfide reductase DsbD	P:GO:0022900//P:electron transport chain///P:GO:0017004//P:cytochrome complex assembly	C:GO:0005886//C:plasma membrane	F:GO:0047134//F:protein-disulfide reductase (NAD(P)) activity///F:GO:0009055//F:electron transfer activity
ETPO_00321	dcuA	anaerobic C4-dicarboxylate transporter	-	ETPO_00322	ETPO_00320	-	-	Tandem	Tandem	137	116	-5.38463	1.352e-31	-5.70631	3.244e-34	-6.93104	1.254e-81	-8.29239	3.094e-99	2.25337	7.891e-07	1.79723	0.0001412	NA	NA	NA	NA	NA	NA	NA	NA	NA	NA	NA	NA	P:GO:0015740//P:C4-dicarboxylate transport	C:GO:0005886//C:plasma membrane	F:GO:0015556//F:C4-dicarboxylate transmembrane transporter activity		aspartate ammonia-lyase	P:GO:0006099//P:tricarboxylic acid cycle///P:GO:0006531//P:aspartate metabolic process		F:GO:0008797//F:aspartate ammonia-lyase activity	ko00250//Alanine, aspartate and glutamate metabolism///ko01100//Metabolic pathways	divalent cation tolerance protein CutA	P:GO:0010038//P:response to metal ion	C:GO:0005737//C:cytoplasm	F:GO:0005507//F:copper ion binding
ETPO_00322	aspA	aspartate ammonia-lyase	-	ETPO_00323	ETPO_00321	+	-	Divergent	Tandem	116	365	-6.93104	1.254e-81	-8.29239	3.094e-99	1.4002	0.146772	0.508801	0.742268	-5.38463	1.352e-31	-5.70631	3.244e-34	NA	NA	NA	NA	NA	NA	NA	NA	NA	NA	NA	NA	P:GO:0006099//P:tricarboxylic acid cycle///P:GO:0006531//P:aspartate metabolic process		F:GO:0008797//F:aspartate ammonia-lyase activity	ko00250//Alanine, aspartate and glutamate metabolism///ko01100//Metabolic pathways	membrane protein FxsA		C:GO:0016020//C:membrane			anaerobic C4-dicarboxylate transporter	P:GO:0015740//P:C4-dicarboxylate transport	C:GO:0005886//C:plasma membrane	F:GO:0015556//F:C4-dicarboxylate transmembrane transporter activity
ETPO_00323	fxsA	membrane protein FxsA	+	ETPO_00322	ETPO_00324	-	+	Divergent	Tandem	216	365	1.4002	0.146772	0.508801	0.742268	-6.93104	1.254e-81	-8.29239	3.094e-99	2.05148	2.477e-08	1.60158	2.263e-05	NA	NA	NA	NA	NA	NA	NA	NA	NA	NA	NA	NA		C:GO:0016020//C:membrane			aspartate ammonia-lyase	P:GO:0006099//P:tricarboxylic acid cycle///P:GO:0006531//P:aspartate metabolic process		F:GO:0008797//F:aspartate ammonia-lyase activity	ko00250//Alanine, aspartate and glutamate metabolism///ko01100//Metabolic pathways	co-chaperone GroES	P:GO:0006457//P:protein folding	C:GO:0005737//C:cytoplasm	F:GO:0140662//F:ATP-dependent protein folding chaperone///F:GO:0005524//F:ATP binding
ETPO_00324	groES	co-chaperone GroES	+	ETPO_00323	ETPO_00325	+	+	Tandem	Tandem	60	216	2.05148	2.477e-08	1.60158	2.263e-05	1.4002	0.146772	0.508801	0.742268	1.30016	8.652e-05	1.38075	3.268e-05	NA	NA	NA	NA	NA	NA	NA	NA	NA	NA	NA	NA	P:GO:0006457//P:protein folding	C:GO:0005737//C:cytoplasm	F:GO:0140662//F:ATP-dependent protein folding chaperone///F:GO:0005524//F:ATP binding		membrane protein FxsA		C:GO:0016020//C:membrane			chaperonin GroEL	P:GO:0042026//P:protein refolding	C:GO:0005737//C:cytoplasm	F:GO:0051082//F:unfolded protein binding///F:GO:0140662//F:ATP-dependent protein folding chaperone///F:GO:0005524//F:ATP binding///F:GO:0016853//F:isomerase activity	ko05134//Legionellosis///ko05152//Tuberculosis///ko03018//RNA degradation///ko04212//Longevity regulating pathway - worm///ko04940//Type I diabetes mellitus
ETPO_00325	groEL	chaperonin GroEL	+	ETPO_00324	ETPO_00326	+	-	Tandem	Convergent	296	60	1.30016	8.652e-05	1.38075	3.268e-05	2.05148	2.477e-08	1.60158	2.263e-05	2.44672	0.54534	-5.35165	0.374444	NA	NA	NA	NA	NA	NA	NA	NA	NA	NA	NA	NA	P:GO:0042026//P:protein refolding	C:GO:0005737//C:cytoplasm	F:GO:0051082//F:unfolded protein binding///F:GO:0140662//F:ATP-dependent protein folding chaperone///F:GO:0005524//F:ATP binding///F:GO:0016853//F:isomerase activity	ko05134//Legionellosis///ko05152//Tuberculosis///ko03018//RNA degradation///ko04212//Longevity regulating pathway - worm///ko04940//Type I diabetes mellitus	co-chaperone GroES	P:GO:0006457//P:protein folding	C:GO:0005737//C:cytoplasm	F:GO:0140662//F:ATP-dependent protein folding chaperone///F:GO:0005524//F:ATP binding		Ig-like domain repeat protein			F:GO:0001681//F:sialate O-acetylesterase activity
ETPO_00326	ETPO_00326	Ig-like domain repeat protein	-	ETPO_00327	ETPO_00325	-	+	Tandem	Convergent	296	-3	2.44672	0.54534	-5.35165	0.374444	0.468964	0.972206	-0.123523	1	1.30016	8.652e-05	1.38075	3.268e-05	NA	NA	NA	NA	NA	NA	NA	NA	NA	NA	NA	NA			F:GO:0001681//F:sialate O-acetylesterase activity		Ig-like domain repeat protein			F:GO:0001681//F:sialate O-acetylesterase activity	ko02024//Quorum sensing	chaperonin GroEL	P:GO:0042026//P:protein refolding	C:GO:0005737//C:cytoplasm	F:GO:0051082//F:unfolded protein binding///F:GO:0140662//F:ATP-dependent protein folding chaperone///F:GO:0005524//F:ATP binding///F:GO:0016853//F:isomerase activity	ko05134//Legionellosis///ko05152//Tuberculosis///ko03018//RNA degradation///ko04212//Longevity regulating pathway - worm///ko04940//Type I diabetes mellitus
ETPO_00327	ETPO_00327	Ig-like domain repeat protein	-	ETPO_00328	ETPO_00326	-	-	Tandem	Tandem	-3	-3	0.468964	0.972206	-0.123523	1	1.9836	0.305961	1.02019	0.739321	2.44672	0.54534	-5.35165	0.374444	NA	NA	NA	NA	0.341934	0.513174	0.188001	0.637126	NA	NA	NA	NA			F:GO:0001681//F:sialate O-acetylesterase activity	ko02024//Quorum sensing	Ig-like domain repeat protein			F:GO:0001681//F:sialate O-acetylesterase activity		Ig-like domain repeat protein			F:GO:0001681//F:sialate O-acetylesterase activity
ETPO_00328	ETPO_00328	Ig-like domain repeat protein	-	ETPO_00329	ETPO_00327	+	-	Divergent	Tandem	-3	223	1.9836	0.305961	1.02019	0.739321	5.6706	0.378867	4.73732	0.556639	0.468964	0.972206	-0.123523	1	0.341934	0.513174	0.188001	0.637126	NA	NA	NA	NA	NA	NA	NA	NA			F:GO:0001681//F:sialate O-acetylesterase activity		hypothetical protein HI13_contig00021-0057		C:GO:0016020//C:membrane			Ig-like domain repeat protein			F:GO:0001681//F:sialate O-acetylesterase activity	ko02024//Quorum sensing
ETPO_00329	ETPO_00329	hypothetical protein HI13_contig00021-0057	+	ETPO_00328	ETPO_00330	-	+	Divergent	Tandem	1	223	5.6706	0.378867	4.73732	0.556639	1.9836	0.305961	1.02019	0.739321	-2.8484	0.808951	2.82876	0.547049	NA	NA	NA	NA	0.341934	0.513174	0.188001	0.637126	NA	NA	NA	NA		C:GO:0016020//C:membrane			Ig-like domain repeat protein			F:GO:0001681//F:sialate O-acetylesterase activity		MULTISPECIES: hypothetical protein		C:GO:0016020//C:membrane
ETPO_00330	ETPO_00330	MULTISPECIES: hypothetical protein	+	ETPO_00329	ETPO_00331	+	+	Tandem	Tandem	-6	1	-2.8484	0.808951	2.82876	0.547049	5.6706	0.378867	4.73732	0.556639	-2.6044	0.76343	-2.6044	0.825123	NA	NA	NA	NA	NA	NA	NA	NA	NA	NA	NA	NA		C:GO:0016020//C:membrane			hypothetical protein HI13_contig00021-0057		C:GO:0016020//C:membrane			MotA/TolQ/ExbB proton channel family protein		C:GO:0016020//C:membrane
ETPO_00331	ETPO_00331	MotA/TolQ/ExbB proton channel family protein	+	ETPO_00330	ETPO_00332	+	+	Tandem	Tandem	-10	-6	-2.6044	0.76343	-2.6044	0.825123	-2.8484	0.808951	2.82876	0.547049	-4.12011	0.309923	-4.12011	0.385024	NA	NA	NA	NA	NA	NA	NA	NA	NA	NA	NA	NA		C:GO:0016020//C:membrane			MULTISPECIES: hypothetical protein		C:GO:0016020//C:membrane			TolC family protein	P:GO:0055085//P:transmembrane transport		F:GO:0015562//F:efflux transmembrane transporter activity
ETPO_00332	ETPO_00332	TolC family protein	+	ETPO_00331	ETPO_00333	+	+	Tandem	Tandem	33	-10	-4.12011	0.309923	-4.12011	0.385024	-2.6044	0.76343	-2.6044	0.825123	2.90803	0.452233	-2.82293	0.861105	NA	NA	NA	NA	NA	NA	NA	NA	NA	NA	NA	NA	P:GO:0055085//P:transmembrane transport		F:GO:0015562//F:efflux transmembrane transporter activity		MotA/TolQ/ExbB proton channel family protein		C:GO:0016020//C:membrane			HlyD family efflux transporter periplasmic adaptor subunit		C:GO:0016020//C:membrane
ETPO_00333	ETPO_00333	HlyD family efflux transporter periplasmic adaptor subunit	+	ETPO_00332	ETPO_00334	+	+	Tandem	Tandem	51	33	2.90803	0.452233	-2.82293	0.861105	-4.12011	0.309923	-4.12011	0.385024	0	1	0	1	NA	NA	NA	NA	NA	NA	NA	NA	NA	NA	NA	NA		C:GO:0016020//C:membrane			TolC family protein	P:GO:0055085//P:transmembrane transport		F:GO:0015562//F:efflux transmembrane transporter activity		putative exported protein		C:GO:0110165//C:cellular anatomical entity
ETPO_00334	ETPO_00334	putative exported protein	+	ETPO_00333	ETPO_00335	+	+	Tandem	Tandem	-10	51	0	1	0	1	2.90803	0.452233	-2.82293	0.861105	-2.80464	0.756399	-2.80464	0.820233	NA	NA	NA	NA	NA	NA	NA	NA	NA	NA	NA	NA		C:GO:0110165//C:cellular anatomical entity			HlyD family efflux transporter periplasmic adaptor subunit		C:GO:0016020//C:membrane			ATP-binding cassette domain-containing protein	P:GO:0030253//P:protein secretion by the type I secretion system	C:GO:0030256//C:type I protein secretion system complex///C:GO:0016020//C:membrane	F:GO:0005524//F:ATP binding
ETPO_00335	ETPO_00335	ATP-binding cassette domain-containing protein	+	ETPO_00334	ETPO_00336	+	-	Tandem	Convergent	1210	-10	-2.80464	0.756399	-2.80464	0.820233	0	1	0	1	-1.1687	0.684757	0.235463	1	NA	NA	NA	NA	NA	NA	NA	NA	NA	NA	NA	NA	P:GO:0030253//P:protein secretion by the type I secretion system	C:GO:0030256//C:type I protein secretion system complex///C:GO:0016020//C:membrane	F:GO:0005524//F:ATP binding		putative exported protein		C:GO:0110165//C:cellular anatomical entity			Ig-like domain-containing protein	P:GO:0007155//P:cell adhesion			ko05132//Salmonella infection///ko05205//Proteoglycans in cancer///ko04010//MAPK signaling pathway///ko04360//Axon guidance///ko04510//Focal adhesion
ETPO_00336	ETPO_00336	Ig-like domain-containing protein	-	ETPO_00337	ETPO_00335	-	+	Tandem	Convergent	1210	-58	-1.1687	0.684757	0.235463	1	-4.94575	0.191078	1.18414	0.778978	-2.80464	0.756399	-2.80464	0.820233	NA	NA	NA	NA	NA	NA	NA	NA	NA	NA	NA	NA	P:GO:0007155//P:cell adhesion			ko05132//Salmonella infection///ko05205//Proteoglycans in cancer///ko04010//MAPK signaling pathway///ko04360//Axon guidance///ko04510//Focal adhesion	invasin	P:GO:0007155//P:cell adhesion			ko05100//Bacterial invasion of epithelial cells	ATP-binding cassette domain-containing protein	P:GO:0030253//P:protein secretion by the type I secretion system	C:GO:0030256//C:type I protein secretion system complex///C:GO:0016020//C:membrane	F:GO:0005524//F:ATP binding
ETPO_00337	ETPO_00337	invasin	-	ETPO_00338	ETPO_00336	-	-	Tandem	Tandem	-58	0	-4.94575	0.191078	1.18414	0.778978	2.19927	0.661391	1.0354	0.926377	-1.1687	0.684757	0.235463	1	NA	NA	NA	NA	NA	NA	NA	NA	NA	NA	NA	NA	P:GO:0007155//P:cell adhesion			ko05100//Bacterial invasion of epithelial cells	invasin	P:GO:0007155//P:cell adhesion	C:GO:0016020//C:membrane		ko05100//Bacterial invasion of epithelial cells	Ig-like domain-containing protein	P:GO:0007155//P:cell adhesion			ko05132//Salmonella infection///ko05205//Proteoglycans in cancer///ko04010//MAPK signaling pathway///ko04360//Axon guidance///ko04510//Focal adhesion
ETPO_00338	ETPO_00338	invasin	-	ETPO_00339	ETPO_00337	+	-	Divergent	Tandem	0	1327	2.19927	0.661391	1.0354	0.926377	0	1	0	1	-4.94575	0.191078	1.18414	0.778978	NA	NA	NA	NA	NA	NA	NA	NA	NA	NA	NA	NA	P:GO:0007155//P:cell adhesion	C:GO:0016020//C:membrane		ko05100//Bacterial invasion of epithelial cells	AraC family transcriptional regulator					invasin	P:GO:0007155//P:cell adhesion			ko05100//Bacterial invasion of epithelial cells
ETPO_00339	ETPO_00339	AraC family transcriptional regulator	+	ETPO_00338	ETPO_00340	-	+	Divergent	Tandem	1083	1327	0	1	0	1	2.19927	0.661391	1.0354	0.926377	1.04094	0.002807	0.921013	0.0119716	NA	NA	NA	NA	NA	NA	NA	NA	NA	NA	NA	NA					invasin	P:GO:0007155//P:cell adhesion	C:GO:0016020//C:membrane		ko05100//Bacterial invasion of epithelial cells	DUF4156 domain-containing protein
ETPO_00340	ETPO_00340	DUF4156 domain-containing protein	+	ETPO_00339	ETPO_00341	+	-	Tandem	Convergent	84	1083	1.04094	0.002807	0.921013	0.0119716	0	1	0	1	1.46348	0.450438	2.67671	0.167749	NA	NA	NA	NA	NA	NA	NA	NA	NA	NA	NA	NA					AraC family transcriptional regulator					lactate utilization protein C
ETPO_00341	ETPO_00341	lactate utilization protein C	-	ETPO_00342	ETPO_00340	-	+	Tandem	Convergent	84	0	1.46348	0.450438	2.67671	0.167749	2.964	0.0101508	3.071	0.009656	1.04094	0.002807	0.921013	0.0119716	NA	NA	NA	NA	NA	NA	NA	NA	NA	NA	NA	NA					iron-sulfur cluster-binding protein	P:GO:0019516//P:lactate oxidation		F:GO:0046872//F:metal ion binding///F:GO:0051536//F:iron-sulfur cluster binding		DUF4156 domain-containing protein
ETPO_00342	ykgF	iron-sulfur cluster-binding protein	-	ETPO_00343	ETPO_00341	-	-	Tandem	Tandem	0	11	2.964	0.0101508	3.071	0.009656	2.70193	0.0184679	3.4037	0.003609	1.46348	0.450438	2.67671	0.167749	NA	NA	NA	NA	NA	NA	NA	NA	NA	NA	NA	NA	P:GO:0019516//P:lactate oxidation		F:GO:0046872//F:metal ion binding///F:GO:0051536//F:iron-sulfur cluster binding		(Fe-S)-binding protein					lactate utilization protein C
ETPO_00343	ETPO_00343	(Fe-S)-binding protein	-	ETPO_00344	ETPO_00342	-	-	Tandem	Tandem	11	50	2.70193	0.0184679	3.4037	0.003609	6.56307	6.642e-07	5.82339	1.154e-05	2.964	0.0101508	3.071	0.009656	NA	NA	NA	NA	NA	NA	NA	NA	NA	NA	NA	NA					L-lactate permease	P:GO:0035873//P:lactate transmembrane transport	C:GO:0005886//C:plasma membrane	F:GO:0015129//F:lactate transmembrane transporter activity		iron-sulfur cluster-binding protein	P:GO:0019516//P:lactate oxidation		F:GO:0046872//F:metal ion binding///F:GO:0051536//F:iron-sulfur cluster binding
ETPO_00344	lldP	L-lactate permease	-	ETPO_00345	ETPO_00343	-	-	Tandem	Tandem	50	239	6.56307	6.642e-07	5.82339	1.154e-05	-1.59641	0.529065	-1.01235	0.780127	2.70193	0.0184679	3.4037	0.003609	NA	NA	NA	NA	0.063021	0.933679	-0.308902	0.57459	NA	NA	NA	NA	P:GO:0035873//P:lactate transmembrane transport	C:GO:0005886//C:plasma membrane	F:GO:0015129//F:lactate transmembrane transporter activity		EF-P beta-lysylation protein EpmB			F:GO:0016853//F:isomerase activity///F:GO:0046872//F:metal ion binding///F:GO:0051539//F:4 iron, 4 sulfur cluster binding	ko00310//Lysine degradation	(Fe-S)-binding protein
ETPO_00345	epmB	EF-P beta-lysylation protein EpmB	-	ETPO_00346	ETPO_00344	+	-	Divergent	Tandem	239	43	-1.59641	0.529065	-1.01235	0.780127	-0.369982	0.470145	-0.895682	0.0516989	6.56307	6.642e-07	5.82339	1.154e-05	0.063021	0.933679	-0.308902	0.57459	NA	NA	NA	NA	NA	NA	NA	NA			F:GO:0016853//F:isomerase activity///F:GO:0046872//F:metal ion binding///F:GO:0051539//F:4 iron, 4 sulfur cluster binding	ko00310//Lysine degradation	elongation factor P	P:GO:0006414//P:translational elongation	C:GO:0005829//C:cytosol	F:GO:0003746//F:translation elongation factor activity		L-lactate permease	P:GO:0035873//P:lactate transmembrane transport	C:GO:0005886//C:plasma membrane	F:GO:0015129//F:lactate transmembrane transporter activity
ETPO_00346	efp	elongation factor P	+	ETPO_00345	ETPO_00347	-	+	Divergent	Tandem	192	43	-0.369982	0.470145	-0.895682	0.0516989	-1.59641	0.529065	-1.01235	0.780127	-0.042562	1	-0.100769	1	NA	NA	NA	NA	0.063021	0.933679	-0.308902	0.57459	NA	NA	NA	NA	P:GO:0006414//P:translational elongation	C:GO:0005829//C:cytosol	F:GO:0003746//F:translation elongation factor activity		EF-P beta-lysylation protein EpmB			F:GO:0016853//F:isomerase activity///F:GO:0046872//F:metal ion binding///F:GO:0051539//F:4 iron, 4 sulfur cluster binding	ko00310//Lysine degradation	quaternary ammonium compound-resistance protein SugE	P:GO:0055085//P:transmembrane transport///P:GO:0042221//P:response to chemical	C:GO:0005886//C:plasma membrane	F:GO:0022857//F:transmembrane transporter activity
ETPO_00347	sugE	quaternary ammonium compound-resistance protein SugE	+	ETPO_00346	ETPO_00348	+	-	Tandem	Convergent	68	192	-0.042562	1	-0.100769	1	-0.369982	0.470145	-0.895682	0.0516989	-3.57091	4.164e-13	-2.77952	1.124e-08	NA	NA	NA	NA	NA	NA	NA	NA	NA	NA	NA	NA	P:GO:0055085//P:transmembrane transport///P:GO:0042221//P:response to chemical	C:GO:0005886//C:plasma membrane	F:GO:0022857//F:transmembrane transporter activity		elongation factor P	P:GO:0006414//P:translational elongation	C:GO:0005829//C:cytosol	F:GO:0003746//F:translation elongation factor activity		fumarate reductase subunit FrdD	P:GO:0006106//P:fumarate metabolic process	C:GO:0045284//C:plasma membrane fumarate reductase complex	F:GO:0000104//F:succinate dehydrogenase activity	ko00650//Butanoate metabolism///ko00720//Carbon fixation pathways in prokaryotes///ko01100//Metabolic pathways///ko01110//Biosynthesis of secondary metabolites///ko01120//Microbial metabolism in diverse environments///ko01130//Biosynthesis of antibiotics///ko01200//Carbon metabolism///ko02020//Two-component system///ko00020//Citrate cycle (TCA cycle)///ko00190//Oxidative phosphorylation///ko00620…
ETPO_00348	frdD	fumarate reductase subunit FrdD	-	ETPO_00349	ETPO_00347	-	+	Tandem	Convergent	68	14	-3.57091	4.164e-13	-2.77952	1.124e-08	-6.00838	1.906e-05	-2.75775	0.0495835	-0.042562	1	-0.100769	1	NA	NA	NA	NA	NA	NA	NA	NA	NA	NA	NA	NA	P:GO:0006106//P:fumarate metabolic process	C:GO:0045284//C:plasma membrane fumarate reductase complex	F:GO:0000104//F:succinate dehydrogenase activity	ko00650//Butanoate metabolism///ko00720//Carbon fixation pathways in prokaryotes///ko01100//Metabolic pathways///ko01110//Biosynthesis of secondary metabolites///ko01120//Microbial metabolism in diverse environments///ko01130//Biosynthesis of antibiotics///ko01200//Carbon metabolism///ko02020//Two-component system///ko00020//Citrate cycle (TCA cycle)///ko00190//Oxidative phosphorylation///ko00620…	Fumarate reductase subunit C		C:GO:0045284//C:plasma membrane fumarate reductase complex	F:GO:0000104//F:succinate dehydrogenase activity	ko00650//Butanoate metabolism///ko00720//Carbon fixation pathways in prokaryotes///ko01100//Metabolic pathways///ko01110//Biosynthesis of secondary metabolites///ko01120//Microbial metabolism in diverse environments///ko01130//Biosynthesis of antibiotics///ko01200//Carbon metabolism///ko02020//Two-component system///ko00020//Citrate cycle (TCA cycle)///ko00190//Oxidative phosphorylation///ko00620…	quaternary ammonium compound-resistance protein SugE	P:GO:0055085//P:transmembrane transport///P:GO:0042221//P:response to chemical	C:GO:0005886//C:plasma membrane	F:GO:0022857//F:transmembrane transporter activity
ETPO_00349	frdC	Fumarate reductase subunit C	-	ETPO_00350	ETPO_00348	-	-	Tandem	Tandem	14	17	-6.00838	1.906e-05	-2.75775	0.0495835	-3.95693	1.445e-14	-3.34544	3.958e-11	-3.57091	4.164e-13	-2.77952	1.124e-08	NA	NA	NA	NA	NA	NA	NA	NA	NA	NA	NA	NA		C:GO:0045284//C:plasma membrane fumarate reductase complex	F:GO:0000104//F:succinate dehydrogenase activity	ko00650//Butanoate metabolism///ko00720//Carbon fixation pathways in prokaryotes///ko01100//Metabolic pathways///ko01110//Biosynthesis of secondary metabolites///ko01120//Microbial metabolism in diverse environments///ko01130//Biosynthesis of antibiotics///ko01200//Carbon metabolism///ko02020//Two-component system///ko00020//Citrate cycle (TCA cycle)///ko00190//Oxidative phosphorylation///ko00620…	succinate dehydrogenase/fumarate reductase iron-sulfur subunit	P:GO:0006099//P:tricarboxylic acid cycle///P:GO:0022900//P:electron transport chain		F:GO:0046872//F:metal ion binding///F:GO:0051537//F:2 iron, 2 sulfur cluster binding///F:GO:0051538//F:3 iron, 4 sulfur cluster binding///F:GO:0051539//F:4 iron, 4 sulfur cluster binding///F:GO:0102040//F:fumarate reductase (menaquinone)///F:GO:0009055//F:electron transfer activity	ko00650//Butanoate metabolism///ko00720//Carbon fixation pathways in prokaryotes///ko01100//Metabolic pathways///ko01110//Biosynthesis of secondary metabolites///ko01120//Microbial metabolism in diverse environments///ko01130//Biosynthesis of antibiotics///ko01200//Carbon metabolism///ko02020//Two-component system///ko00020//Citrate cycle (TCA cycle)///ko00190//Oxidative phosphorylation///ko00620…	fumarate reductase subunit FrdD	P:GO:0006106//P:fumarate metabolic process	C:GO:0045284//C:plasma membrane fumarate reductase complex	F:GO:0000104//F:succinate dehydrogenase activity	ko00650//Butanoate metabolism///ko00720//Carbon fixation pathways in prokaryotes///ko01100//Metabolic pathways///ko01110//Biosynthesis of secondary metabolites///ko01120//Microbial metabolism in diverse environments///ko01130//Biosynthesis of antibiotics///ko01200//Carbon metabolism///ko02020//Two-component system///ko00020//Citrate cycle (TCA cycle)///ko00190//Oxidative phosphorylation///ko00620…
ETPO_00350	frdB	succinate dehydrogenase/fumarate reductase iron-sulfur subunit	-	ETPO_00351	ETPO_00349	-	-	Tandem	Tandem	17	-7	-3.95693	1.445e-14	-3.34544	3.958e-11	-4.07341	4.138e-21	-3.69337	5.272e-18	-6.00838	1.906e-05	-2.75775	0.0495835	NA	NA	NA	NA	NA	NA	NA	NA	NA	NA	NA	NA	P:GO:0006099//P:tricarboxylic acid cycle///P:GO:0022900//P:electron transport chain		F:GO:0046872//F:metal ion binding///F:GO:0051537//F:2 iron, 2 sulfur cluster binding///F:GO:0051538//F:3 iron, 4 sulfur cluster binding///F:GO:0051539//F:4 iron, 4 sulfur cluster binding///F:GO:0102040//F:fumarate reductase (menaquinone)///F:GO:0009055//F:electron transfer activity	ko00650//Butanoate metabolism///ko00720//Carbon fixation pathways in prokaryotes///ko01100//Metabolic pathways///ko01110//Biosynthesis of secondary metabolites///ko01120//Microbial metabolism in diverse environments///ko01130//Biosynthesis of antibiotics///ko01200//Carbon metabolism///ko02020//Two-component system///ko00020//Citrate cycle (TCA cycle)///ko00190//Oxidative phosphorylation///ko00620…	fumarate reductase (quinol) flavoprotein subunit	P:GO:0009061//P:anaerobic respiration///P:GO:0022900//P:electron transport chain	C:GO:0005886//C:plasma membrane	F:GO:0050660//F:flavin adenine dinucleotide binding///F:GO:0102040//F:fumarate reductase (menaquinone)	ko00650//Butanoate metabolism///ko00720//Carbon fixation pathways in prokaryotes///ko01100//Metabolic pathways///ko01110//Biosynthesis of secondary metabolites///ko01120//Microbial metabolism in diverse environments///ko01130//Biosynthesis of antibiotics///ko01200//Carbon metabolism///ko02020//Two-component system///ko00020//Citrate cycle (TCA cycle)///ko00190//Oxidative phosphorylation///ko00620…	Fumarate reductase subunit C		C:GO:0045284//C:plasma membrane fumarate reductase complex	F:GO:0000104//F:succinate dehydrogenase activity	ko00650//Butanoate metabolism///ko00720//Carbon fixation pathways in prokaryotes///ko01100//Metabolic pathways///ko01110//Biosynthesis of secondary metabolites///ko01120//Microbial metabolism in diverse environments///ko01130//Biosynthesis of antibiotics///ko01200//Carbon metabolism///ko02020//Two-component system///ko00020//Citrate cycle (TCA cycle)///ko00190//Oxidative phosphorylation///ko00620…
ETPO_00351	frdA	fumarate reductase (quinol) flavoprotein subunit	-	ETPO_00352	ETPO_00350	+	-	Divergent	Tandem	-7	469	-4.07341	4.138e-21	-3.69337	5.272e-18	1.75669	0.0344995	1.41648	0.125821	-3.95693	1.445e-14	-3.34544	3.958e-11	NA	NA	NA	NA	NA	NA	NA	NA	NA	NA	NA	NA	P:GO:0009061//P:anaerobic respiration///P:GO:0022900//P:electron transport chain	C:GO:0005886//C:plasma membrane	F:GO:0050660//F:flavin adenine dinucleotide binding///F:GO:0102040//F:fumarate reductase (menaquinone)	ko00650//Butanoate metabolism///ko00720//Carbon fixation pathways in prokaryotes///ko01100//Metabolic pathways///ko01110//Biosynthesis of secondary metabolites///ko01120//Microbial metabolism in diverse environments///ko01130//Biosynthesis of antibiotics///ko01200//Carbon metabolism///ko02020//Two-component system///ko00020//Citrate cycle (TCA cycle)///ko00190//Oxidative phosphorylation///ko00620…	elongation factor P--(R)-beta-lysine ligase	P:GO:0006414//P:translational elongation///P:GO:0006430//P:lysyl-tRNA aminoacylation///P:GO:0071915//P:protein-lysine lysylation	C:GO:0005737//C:cytoplasm	F:GO:0016740//F:transferase activity///F:GO:0016880//F:acid-ammonia (or amide) ligase activity///F:GO:0003746//F:translation elongation factor activity///F:GO:0004824//F:lysine-tRNA ligase activity///F:GO:0005524//F:ATP binding		succinate dehydrogenase/fumarate reductase iron-sulfur subunit	P:GO:0006099//P:tricarboxylic acid cycle///P:GO:0022900//P:electron transport chain		F:GO:0046872//F:metal ion binding///F:GO:0051537//F:2 iron, 2 sulfur cluster binding///F:GO:0051538//F:3 iron, 4 sulfur cluster binding///F:GO:0051539//F:4 iron, 4 sulfur cluster binding///F:GO:0102040//F:fumarate reductase (menaquinone)///F:GO:0009055//F:electron transfer activity	ko00650//Butanoate metabolism///ko00720//Carbon fixation pathways in prokaryotes///ko01100//Metabolic pathways///ko01110//Biosynthesis of secondary metabolites///ko01120//Microbial metabolism in diverse environments///ko01130//Biosynthesis of antibiotics///ko01200//Carbon metabolism///ko02020//Two-component system///ko00020//Citrate cycle (TCA cycle)///ko00190//Oxidative phosphorylation///ko00620…
ETPO_00352	yjeA	elongation factor P--(R)-beta-lysine ligase	+	ETPO_00351	ETPO_00353	-	-	Divergent	Convergent	56	469	1.75669	0.0344995	1.41648	0.125821	-4.07341	4.138e-21	-3.69337	5.272e-18	-2.34183	0.307318	-1.35397	0.668691	NA	NA	NA	NA	NA	NA	NA	NA	NA	NA	NA	NA	P:GO:0006414//P:translational elongation///P:GO:0006430//P:lysyl-tRNA aminoacylation///P:GO:0071915//P:protein-lysine lysylation	C:GO:0005737//C:cytoplasm	F:GO:0016740//F:transferase activity///F:GO:0016880//F:acid-ammonia (or amide) ligase activity///F:GO:0003746//F:translation elongation factor activity///F:GO:0004824//F:lysine-tRNA ligase activity///F:GO:0005524//F:ATP binding		fumarate reductase (quinol) flavoprotein subunit	P:GO:0009061//P:anaerobic respiration///P:GO:0022900//P:electron transport chain	C:GO:0005886//C:plasma membrane	F:GO:0050660//F:flavin adenine dinucleotide binding///F:GO:0102040//F:fumarate reductase (menaquinone)	ko00650//Butanoate metabolism///ko00720//Carbon fixation pathways in prokaryotes///ko01100//Metabolic pathways///ko01110//Biosynthesis of secondary metabolites///ko01120//Microbial metabolism in diverse environments///ko01130//Biosynthesis of antibiotics///ko01200//Carbon metabolism///ko02020//Two-component system///ko00020//Citrate cycle (TCA cycle)///ko00190//Oxidative phosphorylation///ko00620…	miniconductance mechanosensitive channel MscM	P:GO:0055085//P:transmembrane transport	C:GO:0005886//C:plasma membrane
ETPO_00353	ETPO_00353	miniconductance mechanosensitive channel MscM	-	ETPO_00354	ETPO_00352	-	+	Tandem	Convergent	56	57	-2.34183	0.307318	-1.35397	0.668691	-0.832933	0.477838	-1.12463	0.389462	1.75669	0.0344995	1.41648	0.125821	NA	NA	NA	NA	NA	NA	NA	NA	NA	NA	NA	NA	P:GO:0055085//P:transmembrane transport	C:GO:0005886//C:plasma membrane			phosphatidylserine decarboxylase	P:GO:0006096//P:glycolytic process///P:GO:0006260//P:DNA replication///P:GO:0006646//P:phosphatidylethanolamine biosynthetic process///P:GO:0009089//P:lysine biosynthetic process via diaminopimelate///P:GO:0033468//P:CMP-keto-3-deoxy-D-manno-octulosonic acid biosynthetic process///P:GO:0006094//P:gluconeogenesis	C:GO:0005886//C:plasma membrane	F:GO:0004609//F:phosphatidylserine decarboxylase activity	ko00564//Glycerophospholipid metabolism///ko01100//Metabolic pathways///ko01110//Biosynthesis of secondary metabolites	elongation factor P--(R)-beta-lysine ligase	P:GO:0006414//P:translational elongation///P:GO:0006430//P:lysyl-tRNA aminoacylation///P:GO:0071915//P:protein-lysine lysylation	C:GO:0005737//C:cytoplasm	F:GO:0016740//F:transferase activity///F:GO:0016880//F:acid-ammonia (or amide) ligase activity///F:GO:0003746//F:translation elongation factor activity///F:GO:0004824//F:lysine-tRNA ligase activity///F:GO:0005524//F:ATP binding
ETPO_00354	psd	phosphatidylserine decarboxylase	-	ETPO_00355	ETPO_00353	-	-	Tandem	Tandem	57	125	-0.832933	0.477838	-1.12463	0.389462	-0.904968	0.207739	-1.00823	0.197378	-2.34183	0.307318	-1.35397	0.668691	NA	NA	NA	NA	NA	NA	NA	NA	NA	NA	NA	NA	P:GO:0006096//P:glycolytic process///P:GO:0006260//P:DNA replication///P:GO:0006646//P:phosphatidylethanolamine biosynthetic process///P:GO:0009089//P:lysine biosynthetic process via diaminopimelate///P:GO:0033468//P:CMP-keto-3-deoxy-D-manno-octulosonic acid biosynthetic process///P:GO:0006094//P:gluconeogenesis	C:GO:0005886//C:plasma membrane	F:GO:0004609//F:phosphatidylserine decarboxylase activity	ko00564//Glycerophospholipid metabolism///ko01100//Metabolic pathways///ko01110//Biosynthesis of secondary metabolites	small ribosomal subunit biogenesis GTPase RsgA	P:GO:0042274//P:ribosomal small subunit biogenesis	C:GO:0005737//C:cytoplasm	F:GO:0019843//F:rRNA binding///F:GO:0046872//F:metal ion binding///F:GO:0003924//F:GTPase activity///F:GO:0005525//F:GTP binding	ko00730//Thiamine metabolism///ko01100//Metabolic pathways	miniconductance mechanosensitive channel MscM	P:GO:0055085//P:transmembrane transport	C:GO:0005886//C:plasma membrane
ETPO_00355	yjeQ	small ribosomal subunit biogenesis GTPase RsgA	-	ETPO_00356	ETPO_00354	+	-	Divergent	Tandem	125	150	-0.904968	0.207739	-1.00823	0.197378	-1.06205	0.0983159	-0.953838	0.188348	-0.832933	0.477838	-1.12463	0.389462	NA	NA	NA	NA	NA	NA	NA	NA	NA	NA	NA	NA	P:GO:0042274//P:ribosomal small subunit biogenesis	C:GO:0005737//C:cytoplasm	F:GO:0019843//F:rRNA binding///F:GO:0046872//F:metal ion binding///F:GO:0003924//F:GTPase activity///F:GO:0005525//F:GTP binding	ko00730//Thiamine metabolism///ko01100//Metabolic pathways	Oligoribonuclease	P:GO:0090503//P:RNA phosphodiester bond hydrolysis, exonucleolytic	C:GO:0005737//C:cytoplasm	F:GO:0000175//F:3'-5'-RNA exonuclease activity///F:GO:0003676//F:nucleic acid binding	ko03008//Ribosome biogenesis in eukaryotes	phosphatidylserine decarboxylase	P:GO:0006096//P:glycolytic process///P:GO:0006260//P:DNA replication///P:GO:0006646//P:phosphatidylethanolamine biosynthetic process///P:GO:0009089//P:lysine biosynthetic process via diaminopimelate///P:GO:0033468//P:CMP-keto-3-deoxy-D-manno-octulosonic acid biosynthetic process///P:GO:0006094//P:gluconeogenesis	C:GO:0005886//C:plasma membrane	F:GO:0004609//F:phosphatidylserine decarboxylase activity	ko00564//Glycerophospholipid metabolism///ko01100//Metabolic pathways///ko01110//Biosynthesis of secondary metabolites
ETPO_00356	ETPO_00356	Oligoribonuclease	+	ETPO_00355	ETPO_00357	-	+	Divergent	Tandem	182	150	-1.06205	0.0983159	-0.953838	0.188348	-0.904968	0.207739	-1.00823	0.197378	-9.1951	0.0234048	-0.933046	0.861399	NA	NA	NA	NA	NA	NA	NA	NA	NA	NA	NA	NA	P:GO:0090503//P:RNA phosphodiester bond hydrolysis, exonucleolytic	C:GO:0005737//C:cytoplasm	F:GO:0000175//F:3'-5'-RNA exonuclease activity///F:GO:0003676//F:nucleic acid binding	ko03008//Ribosome biogenesis in eukaryotes	small ribosomal subunit biogenesis GTPase RsgA	P:GO:0042274//P:ribosomal small subunit biogenesis	C:GO:0005737//C:cytoplasm	F:GO:0019843//F:rRNA binding///F:GO:0046872//F:metal ion binding///F:GO:0003924//F:GTPase activity///F:GO:0005525//F:GTP binding	ko00730//Thiamine metabolism///ko01100//Metabolic pathways
ETPO_00357	ETPO_00357		+	ETPO_00356	ETPO_00358	+	+	Tandem	Tandem	48	182	-9.1951	0.0234048	-0.933046	0.861399	-1.06205	0.0983159	-0.953838	0.188348	-9.42968	0.0146804	-0.540842	0.929399	NA	NA	NA	NA	NA	NA	NA	NA	NA	NA	NA	NA					Oligoribonuclease	P:GO:0090503//P:RNA phosphodiester bond hydrolysis, exonucleolytic	C:GO:0005737//C:cytoplasm	F:GO:0000175//F:3'-5'-RNA exonuclease activity///F:GO:0003676//F:nucleic acid binding	ko03008//Ribosome biogenesis in eukaryotes
ETPO_00358	ETPO_00358		+	ETPO_00357	ETPO_00359	+	+	Tandem	Tandem	52	48	-9.42968	0.0146804	-0.540842	0.929399	-9.1951	0.0234048	-0.933046	0.861399	-9.42009	0.0161586	-1.15802	0.811411	NA	NA	NA	NA	NA	NA	NA	NA	NA	NA	NA	NA
ETPO_00359	ETPO_00359		+	ETPO_00358	ETPO_00360	+	-	Tandem	Convergent	291	52	-9.42009	0.0161586	-1.15802	0.811411	-9.42968	0.0146804	-0.540842	0.929399	-0.848807	0.692982	-0.0610969	1	NA	NA	NA	NA	NA	NA	NA	NA	NA	NA	NA	NA										tRNA epoxyqueuosine(34) reductase QueG	P:GO:0008033//P:tRNA processing///P:GO:0008616//P:queuosine biosynthetic process	C:GO:0005737//C:cytoplasm	F:GO:0031419//F:cobalamin binding///F:GO:0046872//F:metal ion binding///F:GO:0051539//F:4 iron, 4 sulfur cluster binding///F:GO:0052693//F:epoxyqueuosine reductase activity
ETPO_00360	ETPO_00360	tRNA epoxyqueuosine(34) reductase QueG	-	ETPO_00361	ETPO_00359	+	+	Divergent	Convergent	291	2	-0.848807	0.692982	-0.0610969	1	0.342709	0.845657	0.901616	0.606572	-9.42009	0.0161586	-1.15802	0.811411	NA	NA	NA	NA	NA	NA	NA	NA	NA	NA	NA	NA	P:GO:0008033//P:tRNA processing///P:GO:0008616//P:queuosine biosynthetic process	C:GO:0005737//C:cytoplasm	F:GO:0031419//F:cobalamin binding///F:GO:0046872//F:metal ion binding///F:GO:0051539//F:4 iron, 4 sulfur cluster binding///F:GO:0052693//F:epoxyqueuosine reductase activity		bifunctional ADP-dependent NAD(P)H-hydrate dehydratase/NAD(P)H-hydrate epimerase	P:GO:0046496//P:nicotinamide nucleotide metabolic process		F:GO:0052855//F:ADP-dependent NAD(P)H-hydrate dehydratase activity///F:GO:0052856//F:NADHX epimerase activity///F:GO:0052857//F:NADPHX epimerase activity///F:GO:0005524//F:ATP binding///F:GO:0046872//F:metal ion binding
ETPO_00361	nnr	bifunctional ADP-dependent NAD(P)H-hydrate dehydratase/NAD(P)H-hydrate epimerase	+	ETPO_00360	ETPO_00362	-	+	Divergent	Tandem	31	2	0.342709	0.845657	0.901616	0.606572	-0.848807	0.692982	-0.0610969	1	-1.63555	0.310497	0.216447	0.962951	NA	NA	NA	NA	NA	NA	NA	NA	NA	NA	NA	NA	P:GO:0046496//P:nicotinamide nucleotide metabolic process		F:GO:0052855//F:ADP-dependent NAD(P)H-hydrate dehydratase activity///F:GO:0052856//F:NADHX epimerase activity///F:GO:0052857//F:NADPHX epimerase activity///F:GO:0005524//F:ATP binding///F:GO:0046872//F:metal ion binding		tRNA epoxyqueuosine(34) reductase QueG	P:GO:0008033//P:tRNA processing///P:GO:0008616//P:queuosine biosynthetic process	C:GO:0005737//C:cytoplasm	F:GO:0031419//F:cobalamin binding///F:GO:0046872//F:metal ion binding///F:GO:0051539//F:4 iron, 4 sulfur cluster binding///F:GO:0052693//F:epoxyqueuosine reductase activity		tRNA (adenosine(37)-N6)-threonylcarbamoyltransferase complex ATPase subunit type 1 TsaE	P:GO:0002949//P:tRNA threonylcarbamoyladenosine modification	C:GO:0005737//C:cytoplasm	F:GO:0016740//F:transferase activity///F:GO:0016787//F:hydrolase activity///F:GO:0005524//F:ATP binding
ETPO_00362	ETPO_00362	tRNA (adenosine(37)-N6)-threonylcarbamoyltransferase complex ATPase subunit type 1 TsaE	+	ETPO_00361	ETPO_00363	+	+	Tandem	Tandem	14	31	-1.63555	0.310497	0.216447	0.962951	0.342709	0.845657	0.901616	0.606572	-0.572619	0.697146	-0.621616	0.738151	NA	NA	NA	NA	NA	NA	NA	NA	NA	NA	NA	NA	P:GO:0002949//P:tRNA threonylcarbamoyladenosine modification	C:GO:0005737//C:cytoplasm	F:GO:0016740//F:transferase activity///F:GO:0016787//F:hydrolase activity///F:GO:0005524//F:ATP binding		bifunctional ADP-dependent NAD(P)H-hydrate dehydratase/NAD(P)H-hydrate epimerase	P:GO:0046496//P:nicotinamide nucleotide metabolic process		F:GO:0052855//F:ADP-dependent NAD(P)H-hydrate dehydratase activity///F:GO:0052856//F:NADHX epimerase activity///F:GO:0052857//F:NADPHX epimerase activity///F:GO:0005524//F:ATP binding///F:GO:0046872//F:metal ion binding		N-acetylmuramoyl-L-alanine amidase AmiB	P:GO:0009253//P:peptidoglycan catabolic process		F:GO:0008745//F:N-acetylmuramoyl-L-alanine amidase activity	ko01503//Cationic antimicrobial peptide (CAMP) resistance
ETPO_00363	ETPO_00363	N-acetylmuramoyl-L-alanine amidase AmiB	+	ETPO_00362	ETPO_00364	+	+	Tandem	Tandem	18	14	-0.572619	0.697146	-0.621616	0.738151	-1.63555	0.310497	0.216447	0.962951	-0.649745	0.702543	0.0180866	1	NA	NA	NA	NA	NA	NA	NA	NA	NA	NA	NA	NA	P:GO:0009253//P:peptidoglycan catabolic process		F:GO:0008745//F:N-acetylmuramoyl-L-alanine amidase activity	ko01503//Cationic antimicrobial peptide (CAMP) resistance	tRNA (adenosine(37)-N6)-threonylcarbamoyltransferase complex ATPase subunit type 1 TsaE	P:GO:0002949//P:tRNA threonylcarbamoyladenosine modification	C:GO:0005737//C:cytoplasm	F:GO:0016740//F:transferase activity///F:GO:0016787//F:hydrolase activity///F:GO:0005524//F:ATP binding		DNA mismatch repair endonuclease MutL	P:GO:0090305//P:nucleic acid phosphodiester bond hydrolysis///P:GO:0006298//P:mismatch repair	C:GO:0032300//C:mismatch repair complex	F:GO:0016887//F:ATP hydrolysis activity///F:GO:0030983//F:mismatched DNA binding///F:GO:0140664//F:ATP-dependent DNA damage sensor activity///F:GO:0004519//F:endonuclease activity///F:GO:0005524//F:ATP binding	ko03430//Mismatch repair
ETPO_00364	mutL_1	DNA mismatch repair endonuclease MutL	+	ETPO_00363	ETPO_00365	+	+	Tandem	Tandem	-60	18	-0.649745	0.702543	0.0180866	1	-0.572619	0.697146	-0.621616	0.738151	0.475965	0.932626	-0.127261	1	NA	NA	NA	NA	NA	NA	NA	NA	NA	NA	NA	NA	P:GO:0090305//P:nucleic acid phosphodiester bond hydrolysis///P:GO:0006298//P:mismatch repair	C:GO:0032300//C:mismatch repair complex	F:GO:0016887//F:ATP hydrolysis activity///F:GO:0030983//F:mismatched DNA binding///F:GO:0140664//F:ATP-dependent DNA damage sensor activity///F:GO:0004519//F:endonuclease activity///F:GO:0005524//F:ATP binding	ko03430//Mismatch repair	N-acetylmuramoyl-L-alanine amidase AmiB	P:GO:0009253//P:peptidoglycan catabolic process		F:GO:0008745//F:N-acetylmuramoyl-L-alanine amidase activity	ko01503//Cationic antimicrobial peptide (CAMP) resistance	DNA mismatch repair endonuclease MutL	P:GO:0090305//P:nucleic acid phosphodiester bond hydrolysis///P:GO:0006298//P:mismatch repair	C:GO:0032300//C:mismatch repair complex	F:GO:0016887//F:ATP hydrolysis activity///F:GO:0030983//F:mismatched DNA binding///F:GO:0140664//F:ATP-dependent DNA damage sensor activity///F:GO:0004519//F:endonuclease activity///F:GO:0005524//F:ATP binding	ko03430//Mismatch repair
ETPO_00365	mutL_2	DNA mismatch repair endonuclease MutL	+	ETPO_00364	ETPO_00366	+	+	Tandem	Tandem	-7	-60	0.475965	0.932626	-0.127261	1	-0.649745	0.702543	0.0180866	1	-2.254	2.65e-08	-0.92551	0.0464587	NA	NA	NA	NA	NA	NA	NA	NA	NA	NA	NA	NA	P:GO:0090305//P:nucleic acid phosphodiester bond hydrolysis///P:GO:0006298//P:mismatch repair	C:GO:0032300//C:mismatch repair complex	F:GO:0016887//F:ATP hydrolysis activity///F:GO:0030983//F:mismatched DNA binding///F:GO:0140664//F:ATP-dependent DNA damage sensor activity///F:GO:0004519//F:endonuclease activity///F:GO:0005524//F:ATP binding	ko03430//Mismatch repair	DNA mismatch repair endonuclease MutL	P:GO:0090305//P:nucleic acid phosphodiester bond hydrolysis///P:GO:0006298//P:mismatch repair	C:GO:0032300//C:mismatch repair complex	F:GO:0016887//F:ATP hydrolysis activity///F:GO:0030983//F:mismatched DNA binding///F:GO:0140664//F:ATP-dependent DNA damage sensor activity///F:GO:0004519//F:endonuclease activity///F:GO:0005524//F:ATP binding	ko03430//Mismatch repair	tRNA (adenosine(37)-N6)-dimethylallyltransferase MiaA	P:GO:0008033//P:tRNA processing		F:GO:0005524//F:ATP binding///F:GO:0052381//F:tRNA dimethylallyltransferase activity	ko00908//Zeatin biosynthesis///ko01100//Metabolic pathways///ko01110//Biosynthesis of secondary metabolites
ETPO_00366	miaA	tRNA (adenosine(37)-N6)-dimethylallyltransferase MiaA	+	ETPO_00365	ETPO_00367	+	+	Tandem	Tandem	163	-7	-2.254	2.65e-08	-0.92551	0.0464587	0.475965	0.932626	-0.127261	1	-0.00174028	1	-0.0899509	0.926377	NA	NA	NA	NA	NA	NA	NA	NA	NA	NA	NA	NA	P:GO:0008033//P:tRNA processing		F:GO:0005524//F:ATP binding///F:GO:0052381//F:tRNA dimethylallyltransferase activity	ko00908//Zeatin biosynthesis///ko01100//Metabolic pathways///ko01110//Biosynthesis of secondary metabolites	DNA mismatch repair endonuclease MutL	P:GO:0090305//P:nucleic acid phosphodiester bond hydrolysis///P:GO:0006298//P:mismatch repair	C:GO:0032300//C:mismatch repair complex	F:GO:0016887//F:ATP hydrolysis activity///F:GO:0030983//F:mismatched DNA binding///F:GO:0140664//F:ATP-dependent DNA damage sensor activity///F:GO:0004519//F:endonuclease activity///F:GO:0005524//F:ATP binding	ko03430//Mismatch repair	RNA chaperone Hfq	P:GO:0006355//P:regulation of DNA-templated transcription		F:GO:0003723//F:RNA binding	ko02024//Quorum sensing///ko03018//RNA degradation///ko05111//Biofilm formation - Vibrio cholerae
ETPO_00367	hfq	RNA chaperone Hfq	+	ETPO_00366	ETPO_00368	+	+	Tandem	Tandem	99	163	-0.00174028	1	-0.0899509	0.926377	-2.254	2.65e-08	-0.92551	0.0464587	-1.66157	9.86e-05	-0.369622	0.572802	NA	NA	NA	NA	NA	NA	NA	NA	NA	NA	NA	NA	P:GO:0006355//P:regulation of DNA-templated transcription		F:GO:0003723//F:RNA binding	ko02024//Quorum sensing///ko03018//RNA degradation///ko05111//Biofilm formation - Vibrio cholerae	tRNA (adenosine(37)-N6)-dimethylallyltransferase MiaA	P:GO:0008033//P:tRNA processing		F:GO:0005524//F:ATP binding///F:GO:0052381//F:tRNA dimethylallyltransferase activity	ko00908//Zeatin biosynthesis///ko01100//Metabolic pathways///ko01110//Biosynthesis of secondary metabolites	GTPase HflX		C:GO:0005737//C:cytoplasm	F:GO:0046872//F:metal ion binding///F:GO:0003924//F:GTPase activity///F:GO:0005525//F:GTP binding
ETPO_00368	hflX	GTPase HflX	+	ETPO_00367	ETPO_00369	+	+	Tandem	Tandem	292	99	-1.66157	9.86e-05	-0.369622	0.572802	-0.00174028	1	-0.0899509	0.926377	-0.531757	0.324415	-0.169066	0.85875	NA	NA	NA	NA	NA	NA	NA	NA	NA	NA	NA	NA		C:GO:0005737//C:cytoplasm	F:GO:0046872//F:metal ion binding///F:GO:0003924//F:GTPase activity///F:GO:0005525//F:GTP binding		RNA chaperone Hfq	P:GO:0006355//P:regulation of DNA-templated transcription		F:GO:0003723//F:RNA binding	ko02024//Quorum sensing///ko03018//RNA degradation///ko05111//Biofilm formation - Vibrio cholerae	FtsH protease activity modulator HflK	P:GO:0051301//P:cell division///P:GO:0006508//P:proteolysis	C:GO:0016020//C:membrane	F:GO:0008233//F:peptidase activity
ETPO_00369	hflK	FtsH protease activity modulator HflK	+	ETPO_00368	ETPO_00370	+	+	Tandem	Tandem	0	292	-0.531757	0.324415	-0.169066	0.85875	-1.66157	9.86e-05	-0.369622	0.572802	-1.11212	0.007576	-0.317704	0.621832	NA	NA	NA	NA	NA	NA	NA	NA	NA	NA	NA	NA	P:GO:0051301//P:cell division///P:GO:0006508//P:proteolysis	C:GO:0016020//C:membrane	F:GO:0008233//F:peptidase activity		GTPase HflX		C:GO:0005737//C:cytoplasm	F:GO:0046872//F:metal ion binding///F:GO:0003924//F:GTPase activity///F:GO:0005525//F:GTP binding		protease modulator HflC	P:GO:0051301//P:cell division///P:GO:0052547//P:regulation of peptidase activity		F:GO:0008233//F:peptidase activity
ETPO_00370	hflC	protease modulator HflC	+	ETPO_00369	ETPO_00371	+	-	Tandem	Convergent	462	0	-1.11212	0.007576	-0.317704	0.621832	-0.531757	0.324415	-0.169066	0.85875	1.2989	0.433946	1.84623	0.301446	NA	NA	NA	NA	NA	NA	NA	NA	-1.39293	0.0577466	-3.59371	4.46934e-06	P:GO:0051301//P:cell division///P:GO:0052547//P:regulation of peptidase activity		F:GO:0008233//F:peptidase activity		FtsH protease activity modulator HflK	P:GO:0051301//P:cell division///P:GO:0006508//P:proteolysis	C:GO:0016020//C:membrane	F:GO:0008233//F:peptidase activity		acyltransferase		C:GO:0016020//C:membrane	F:GO:0016747//F:acyltransferase activity, transferring groups other than amino-acyl groups
ETPO_00371	ETPO_00371	acyltransferase	-	ETPO_00372	ETPO_00370	+	+	Divergent	Convergent	462	491	1.2989	0.433946	1.84623	0.301446	-1.01664	0.006797	-1.67316	3.081e-06	-1.11212	0.007576	-0.317704	0.621832	-1.39293	0.0577466	-3.59371	4.46934e-06	NA	NA	NA	NA	NA	NA	NA	NA		C:GO:0016020//C:membrane	F:GO:0016747//F:acyltransferase activity, transferring groups other than amino-acyl groups		adenylosuccinate synthase	P:GO:0044208//P:'de novo' AMP biosynthetic process	C:GO:0005737//C:cytoplasm	F:GO:0000287//F:magnesium ion binding///F:GO:0004019//F:adenylosuccinate synthase activity///F:GO:0005525//F:GTP binding	ko00230//Purine metabolism///ko00250//Alanine, aspartate and glutamate metabolism///ko01100//Metabolic pathways	protease modulator HflC	P:GO:0051301//P:cell division///P:GO:0052547//P:regulation of peptidase activity		F:GO:0008233//F:peptidase activity
ETPO_00372	purA	adenylosuccinate synthase	+	ETPO_00371	ETPO_00373	-	+	Divergent	Tandem	306	491	-1.01664	0.006797	-1.67316	3.081e-06	1.2989	0.433946	1.84623	0.301446	-1.8376	0.139656	0.586611	0.767804	NA	NA	NA	NA	-1.39293	0.0577466	-3.59371	4.46934e-06	NA	NA	NA	NA	P:GO:0044208//P:'de novo' AMP biosynthetic process	C:GO:0005737//C:cytoplasm	F:GO:0000287//F:magnesium ion binding///F:GO:0004019//F:adenylosuccinate synthase activity///F:GO:0005525//F:GTP binding	ko00230//Purine metabolism///ko00250//Alanine, aspartate and glutamate metabolism///ko01100//Metabolic pathways	acyltransferase		C:GO:0016020//C:membrane	F:GO:0016747//F:acyltransferase activity, transferring groups other than amino-acyl groups		nitric oxide-sensing transcriptional repressor NsrR	P:GO:0045892//P:negative regulation of DNA-templated transcription		F:GO:0051537//F:2 iron, 2 sulfur cluster binding///F:GO:0003690//F:double-stranded DNA binding///F:GO:0003700//F:DNA-binding transcription factor activity///F:GO:0005506//F:iron ion binding	ko05132//Salmonella infection
ETPO_00373	ETPO_00373	nitric oxide-sensing transcriptional repressor NsrR	+	ETPO_00372	ETPO_00374	+	+	Tandem	Tandem	40	306	-1.8376	0.139656	0.586611	0.767804	-1.01664	0.006797	-1.67316	3.081e-06	-1.7042	0.002721	-0.580682	0.465931	NA	NA	NA	NA	NA	NA	NA	NA	NA	NA	NA	NA	P:GO:0045892//P:negative regulation of DNA-templated transcription		F:GO:0051537//F:2 iron, 2 sulfur cluster binding///F:GO:0003690//F:double-stranded DNA binding///F:GO:0003700//F:DNA-binding transcription factor activity///F:GO:0005506//F:iron ion binding	ko05132//Salmonella infection	adenylosuccinate synthase	P:GO:0044208//P:'de novo' AMP biosynthetic process	C:GO:0005737//C:cytoplasm	F:GO:0000287//F:magnesium ion binding///F:GO:0004019//F:adenylosuccinate synthase activity///F:GO:0005525//F:GTP binding	ko00230//Purine metabolism///ko00250//Alanine, aspartate and glutamate metabolism///ko01100//Metabolic pathways	ribonuclease R	P:GO:0090503//P:RNA phosphodiester bond hydrolysis, exonucleolytic///P:GO:0006355//P:regulation of DNA-templated transcription	C:GO:0005829//C:cytosol	F:GO:0008859//F:exoribonuclease II activity///F:GO:0003723//F:RNA binding	ko03018//RNA degradation
ETPO_00374	rnr	ribonuclease R	+	ETPO_00373	ETPO_00375	+	+	Tandem	Tandem	91	40	-1.7042	0.002721	-0.580682	0.465931	-1.8376	0.139656	0.586611	0.767804	-2.62192	0.0671952	-0.671106	0.77192	NA	NA	NA	NA	NA	NA	NA	NA	NA	NA	NA	NA	P:GO:0090503//P:RNA phosphodiester bond hydrolysis, exonucleolytic///P:GO:0006355//P:regulation of DNA-templated transcription	C:GO:0005829//C:cytosol	F:GO:0008859//F:exoribonuclease II activity///F:GO:0003723//F:RNA binding	ko03018//RNA degradation	nitric oxide-sensing transcriptional repressor NsrR	P:GO:0045892//P:negative regulation of DNA-templated transcription		F:GO:0051537//F:2 iron, 2 sulfur cluster binding///F:GO:0003690//F:double-stranded DNA binding///F:GO:0003700//F:DNA-binding transcription factor activity///F:GO:0005506//F:iron ion binding	ko05132//Salmonella infection	23S rRNA (guanosine(2251)-2'-O)-methyltransferase RlmB	P:GO:0000451//P:rRNA 2'-O-methylation	C:GO:0005737//C:cytoplasm	F:GO:0070039//F:rRNA (guanosine-2'-O-)-methyltransferase activity///F:GO:0003723//F:RNA binding
ETPO_00375	yjfH	23S rRNA (guanosine(2251)-2'-O)-methyltransferase RlmB	+	ETPO_00374	ETPO_00376	+	-	Tandem	Convergent	28	91	-2.62192	0.0671952	-0.671106	0.77192	-1.7042	0.002721	-0.580682	0.465931	2.176	0.042211	0.677241	0.684424	NA	NA	NA	NA	NA	NA	NA	NA	-8.10849	0.00142616	-0.95185	0.118922	P:GO:0000451//P:rRNA 2'-O-methylation	C:GO:0005737//C:cytoplasm	F:GO:0070039//F:rRNA (guanosine-2'-O-)-methyltransferase activity///F:GO:0003723//F:RNA binding		ribonuclease R	P:GO:0090503//P:RNA phosphodiester bond hydrolysis, exonucleolytic///P:GO:0006355//P:regulation of DNA-templated transcription	C:GO:0005829//C:cytosol	F:GO:0008859//F:exoribonuclease II activity///F:GO:0003723//F:RNA binding	ko03018//RNA degradation	DUF1471 domain-containing protein
ETPO_00376	ETPO_00376	DUF1471 domain-containing protein	-	ETPO_00377	ETPO_00375	-	+	Tandem	Convergent	28	177	2.176	0.042211	0.677241	0.684424	-1.98519	0.003101	-1.45544	0.0457522	-2.62192	0.0671952	-0.671106	0.77192	-8.10849	0.00142616	-0.95185	0.118922	NA	NA	NA	NA	NA	NA	NA	NA					biofilm peroxide resistance protein BsmA					23S rRNA (guanosine(2251)-2'-O)-methyltransferase RlmB	P:GO:0000451//P:rRNA 2'-O-methylation	C:GO:0005737//C:cytoplasm	F:GO:0070039//F:rRNA (guanosine-2'-O-)-methyltransferase activity///F:GO:0003723//F:RNA binding
ETPO_00377	ETPO_00377	biofilm peroxide resistance protein BsmA	-	ETPO_00378	ETPO_00376	+	-	Divergent	Tandem	177	169	-1.98519	0.003101	-1.45544	0.0457522	-1.22809	0.672814	-0.0969234	1	2.176	0.042211	0.677241	0.684424	NA	NA	NA	NA	NA	NA	NA	NA	-8.10849	0.00142616	-0.95185	0.118922					esterase	P:GO:0006508//P:proteolysis		F:GO:0008236//F:serine-type peptidase activity		DUF1471 domain-containing protein
ETPO_00378	ETPO_00378	esterase	+	ETPO_00377	ETPO_00379	-	-	Divergent	Convergent	39	169	-1.22809	0.672814	-0.0969234	1	-1.98519	0.003101	-1.45544	0.0457522	-9.35955	3.787e-08	1.27628	0.35161	NA	NA	NA	NA	NA	NA	NA	NA	NA	NA	NA	NA	P:GO:0006508//P:proteolysis		F:GO:0008236//F:serine-type peptidase activity		biofilm peroxide resistance protein BsmA					DUF1471 domain-containing protein
ETPO_00379	ETPO_00379	DUF1471 domain-containing protein	-	ETPO_00380	ETPO_00378	+	+	Divergent	Convergent	39	302	-9.35955	3.787e-08	1.27628	0.35161	1.52573	2.448e-05	0.773504	0.0651663	-1.22809	0.672814	-0.0969234	1	NA	NA	NA	NA	NA	NA	NA	NA	NA	NA	NA	NA					30S ribosomal protein S6	P:GO:0006412//P:translation	C:GO:1990904//C:ribonucleoprotein complex///C:GO:0005840//C:ribosome	F:GO:0019843//F:rRNA binding///F:GO:0003735//F:structural constituent of ribosome	ko03010//Ribosome	esterase	P:GO:0006508//P:proteolysis		F:GO:0008236//F:serine-type peptidase activity
ETPO_00380	rpsF	30S ribosomal protein S6	+	ETPO_00379	ETPO_00381	-	+	Divergent	Tandem	9	302	1.52573	2.448e-05	0.773504	0.0651663	-9.35955	3.787e-08	1.27628	0.35161	1.53306	7.49e-06	1.17037	0.001147	NA	NA	NA	NA	NA	NA	NA	NA	NA	NA	NA	NA	P:GO:0006412//P:translation	C:GO:1990904//C:ribonucleoprotein complex///C:GO:0005840//C:ribosome	F:GO:0019843//F:rRNA binding///F:GO:0003735//F:structural constituent of ribosome	ko03010//Ribosome	DUF1471 domain-containing protein					primosomal replication protein N	P:GO:0006269//P:DNA replication, synthesis of RNA primer	C:GO:1990077//C:primosome complex	F:GO:0003697//F:single-stranded DNA binding	ko03440//Homologous recombination
ETPO_00381	priB	primosomal replication protein N	+	ETPO_00380	ETPO_00382	+	+	Tandem	Tandem	5	9	1.53306	7.49e-06	1.17037	0.001147	1.52573	2.448e-05	0.773504	0.0651663	1.85625	1.663e-06	0.815684	0.0730373	NA	NA	NA	NA	NA	NA	NA	NA	NA	NA	NA	NA	P:GO:0006269//P:DNA replication, synthesis of RNA primer	C:GO:1990077//C:primosome complex	F:GO:0003697//F:single-stranded DNA binding	ko03440//Homologous recombination	30S ribosomal protein S6	P:GO:0006412//P:translation	C:GO:1990904//C:ribonucleoprotein complex///C:GO:0005840//C:ribosome	F:GO:0019843//F:rRNA binding///F:GO:0003735//F:structural constituent of ribosome	ko03010//Ribosome	30S ribosomal protein S18	P:GO:0006278//P:RNA-templated DNA biosynthetic process///P:GO:0000028//P:ribosomal small subunit assembly///P:GO:0002181//P:cytoplasmic translation	C:GO:0022627//C:cytosolic small ribosomal subunit	F:GO:0003964//F:RNA-directed DNA polymerase activity///F:GO:0005515//F:protein binding///F:GO:0048027//F:mRNA 5'-UTR binding///F:GO:0070181//F:small ribosomal subunit rRNA binding///F:GO:0003735//F:structural constituent of ribosome	ko03010//Ribosome
ETPO_00382	rpsR	30S ribosomal protein S18	+	ETPO_00381	ETPO_00383	+	+	Tandem	Tandem	43	5	1.85625	1.663e-06	0.815684	0.0730373	1.53306	7.49e-06	1.17037	0.001147	1.5285	1.173e-05	0.492399	0.295521	NA	NA	NA	NA	NA	NA	NA	NA	NA	NA	NA	NA	P:GO:0006278//P:RNA-templated DNA biosynthetic process///P:GO:0000028//P:ribosomal small subunit assembly///P:GO:0002181//P:cytoplasmic translation	C:GO:0022627//C:cytosolic small ribosomal subunit	F:GO:0003964//F:RNA-directed DNA polymerase activity///F:GO:0005515//F:protein binding///F:GO:0048027//F:mRNA 5'-UTR binding///F:GO:0070181//F:small ribosomal subunit rRNA binding///F:GO:0003735//F:structural constituent of ribosome	ko03010//Ribosome	primosomal replication protein N	P:GO:0006269//P:DNA replication, synthesis of RNA primer	C:GO:1990077//C:primosome complex	F:GO:0003697//F:single-stranded DNA binding	ko03440//Homologous recombination	50S ribosomal protein L9	P:GO:0032259//P:methylation///P:GO:0006412//P:translation	C:GO:1990904//C:ribonucleoprotein complex///C:GO:0005840//C:ribosome	F:GO:0008168//F:methyltransferase activity///F:GO:0019843//F:rRNA binding///F:GO:0003735//F:structural constituent of ribosome	ko03010//Ribosome
ETPO_00383	rplI	50S ribosomal protein L9	+	ETPO_00382	ETPO_00384	+	+	Tandem	Tandem	216	43	1.5285	1.173e-05	0.492399	0.295521	1.85625	1.663e-06	0.815684	0.0730373	1.17671	0.526418	-0.356789	0.923641	NA	NA	NA	NA	NA	NA	NA	NA	NA	NA	NA	NA	P:GO:0032259//P:methylation///P:GO:0006412//P:translation	C:GO:1990904//C:ribonucleoprotein complex///C:GO:0005840//C:ribosome	F:GO:0008168//F:methyltransferase activity///F:GO:0019843//F:rRNA binding///F:GO:0003735//F:structural constituent of ribosome	ko03010//Ribosome	30S ribosomal protein S18	P:GO:0006278//P:RNA-templated DNA biosynthetic process///P:GO:0000028//P:ribosomal small subunit assembly///P:GO:0002181//P:cytoplasmic translation	C:GO:0022627//C:cytosolic small ribosomal subunit	F:GO:0003964//F:RNA-directed DNA polymerase activity///F:GO:0005515//F:protein binding///F:GO:0048027//F:mRNA 5'-UTR binding///F:GO:0070181//F:small ribosomal subunit rRNA binding///F:GO:0003735//F:structural constituent of ribosome	ko03010//Ribosome	DUF488 family protein	P:GO:0032259//P:methylation		F:GO:0004851//F:uroporphyrin-III C-methyltransferase activity
ETPO_00384	ETPO_00384	DUF488 family protein	+	ETPO_00383	ETPO_00385	+	-	Tandem	Convergent	-16	216	1.17671	0.526418	-0.356789	0.923641	1.5285	1.173e-05	0.492399	0.295521	-0.460035	0.744499	-0.753502	0.635433	NA	NA	NA	NA	NA	NA	NA	NA	NA	NA	NA	NA	P:GO:0032259//P:methylation		F:GO:0004851//F:uroporphyrin-III C-methyltransferase activity		50S ribosomal protein L9	P:GO:0032259//P:methylation///P:GO:0006412//P:translation	C:GO:1990904//C:ribonucleoprotein complex///C:GO:0005840//C:ribosome	F:GO:0008168//F:methyltransferase activity///F:GO:0019843//F:rRNA binding///F:GO:0003735//F:structural constituent of ribosome	ko03010//Ribosome	cell envelope opacity-associated protein A			F:GO:0042834//F:peptidoglycan binding
ETPO_00385	ETPO_00385	cell envelope opacity-associated protein A	-	ETPO_00386	ETPO_00384	+	+	Divergent	Convergent	-16	249	-0.460035	0.744499	-0.753502	0.635433	1.04859	0.0262266	1.30471	0.005753	1.17671	0.526418	-0.356789	0.923641	NA	NA	NA	NA	-0.576032	0.394648	-2.88335	6.49176e-05	NA	NA	NA	NA			F:GO:0042834//F:peptidoglycan binding		peptidylprolyl isomerase	P:GO:0006457//P:protein folding		F:GO:0003755//F:peptidyl-prolyl cis-trans isomerase activity		DUF488 family protein	P:GO:0032259//P:methylation		F:GO:0004851//F:uroporphyrin-III C-methyltransferase activity
ETPO_00386	fklB	peptidylprolyl isomerase	+	ETPO_00385	ETPO_00387	-	-	Divergent	Convergent	55	249	1.04859	0.0262266	1.30471	0.005753	-0.460035	0.744499	-0.753502	0.635433	0.661655	0.1983	-0.567441	0.360166	-0.576032	0.394648	-2.88335	6.49176e-05	NA	NA	NA	NA	0.642785	0.531214	1.11203	0.0749339	P:GO:0006457//P:protein folding		F:GO:0003755//F:peptidyl-prolyl cis-trans isomerase activity		cell envelope opacity-associated protein A			F:GO:0042834//F:peptidoglycan binding		iron-sulfur cluster repair protein YtfE	P:GO:0051409//P:response to nitrosative stress///P:GO:0006979//P:response to oxidative stress///P:GO:0030091//P:protein repair	C:GO:0005737//C:cytoplasm	F:GO:0046872//F:metal ion binding
ETPO_00387	ytfE	iron-sulfur cluster repair protein YtfE	-	ETPO_00388	ETPO_00386	+	+	Divergent	Convergent	55	243	0.661655	0.1983	-0.567441	0.360166	-1.01775	0.195264	-0.561798	0.604178	1.04859	0.0262266	1.30471	0.005753	0.642785	0.531214	1.11203	0.0749339	NA	NA	NA	NA	-0.576032	0.394648	-2.88335	6.49176e-05	P:GO:0051409//P:response to nitrosative stress///P:GO:0006979//P:response to oxidative stress///P:GO:0030091//P:protein repair	C:GO:0005737//C:cytoplasm	F:GO:0046872//F:metal ion binding		3'(2'),5'-bisphosphate nucleotidase CysQ	P:GO:0046854//P:phosphatidylinositol phosphate biosynthetic process///P:GO:0046855//P:inositol phosphate dephosphorylation///P:GO:0006790//P:sulfur compound metabolic process	C:GO:0005886//C:plasma membrane	F:GO:0008441//F:3'(2'),5'-bisphosphate nucleotidase activity///F:GO:0000287//F:magnesium ion binding	ko01130//Biosynthesis of antibiotics///ko00920//Sulfur metabolism///ko01100//Metabolic pathways///ko01120//Microbial metabolism in diverse environments	peptidylprolyl isomerase	P:GO:0006457//P:protein folding		F:GO:0003755//F:peptidyl-prolyl cis-trans isomerase activity
ETPO_00388	cysQ	3'(2'),5'-bisphosphate nucleotidase CysQ	+	ETPO_00387	ETPO_00389	-	+	Divergent	Tandem	314	243	-1.01775	0.195264	-0.561798	0.604178	0.661655	0.1983	-0.567441	0.360166	0.435561	0.588337	0.607094	0.498056	NA	NA	NA	NA	0.642785	0.531214	1.11203	0.0749339	NA	NA	NA	NA	P:GO:0046854//P:phosphatidylinositol phosphate biosynthetic process///P:GO:0046855//P:inositol phosphate dephosphorylation///P:GO:0006790//P:sulfur compound metabolic process	C:GO:0005886//C:plasma membrane	F:GO:0008441//F:3'(2'),5'-bisphosphate nucleotidase activity///F:GO:0000287//F:magnesium ion binding	ko01130//Biosynthesis of antibiotics///ko00920//Sulfur metabolism///ko01100//Metabolic pathways///ko01120//Microbial metabolism in diverse environments	iron-sulfur cluster repair protein YtfE	P:GO:0051409//P:response to nitrosative stress///P:GO:0006979//P:response to oxidative stress///P:GO:0030091//P:protein repair	C:GO:0005737//C:cytoplasm	F:GO:0046872//F:metal ion binding		DUF1107 domain-containing protein	P:GO:0055085//P:transmembrane transport///P:GO:0006835//P:dicarboxylic acid transport	C:GO:0005886//C:plasma membrane	F:GO:0015293//F:symporter activity
ETPO_00389	ETPO_00389	DUF1107 domain-containing protein	+	ETPO_00388	ETPO_00390	+	-	Tandem	Convergent	49	314	0.435561	0.588337	0.607094	0.498056	-1.01775	0.195264	-0.561798	0.604178	-1.4084	0.146966	-0.234493	0.911983	NA	NA	NA	NA	NA	NA	NA	NA	0.693193	0.115875	0.459573	0.190079	P:GO:0055085//P:transmembrane transport///P:GO:0006835//P:dicarboxylic acid transport	C:GO:0005886//C:plasma membrane	F:GO:0015293//F:symporter activity		3'(2'),5'-bisphosphate nucleotidase CysQ	P:GO:0046854//P:phosphatidylinositol phosphate biosynthetic process///P:GO:0046855//P:inositol phosphate dephosphorylation///P:GO:0006790//P:sulfur compound metabolic process	C:GO:0005886//C:plasma membrane	F:GO:0008441//F:3'(2'),5'-bisphosphate nucleotidase activity///F:GO:0000287//F:magnesium ion binding	ko01130//Biosynthesis of antibiotics///ko00920//Sulfur metabolism///ko01100//Metabolic pathways///ko01120//Microbial metabolism in diverse environments	HlyC/CorC family transporter		C:GO:0016020//C:membrane	F:GO:0050660//F:flavin adenine dinucleotide binding
ETPO_00390	terC1_1	HlyC/CorC family transporter	-	ETPO_00391	ETPO_00389	-	+	Tandem	Convergent	49	274	-1.4084	0.146966	-0.234493	0.911983	0.909937	0.706975	2.9028	0.194899	0.435561	0.588337	0.607094	0.498056	0.693193	0.115875	0.459573	0.190079	0.0968142	0.907183	-0.03892	0.954832	NA	NA	NA	NA		C:GO:0016020//C:membrane	F:GO:0050660//F:flavin adenine dinucleotide binding		peptide-methionine (S)-S-oxide reductase MsrA			F:GO:0008113//F:peptide-methionine (S)-S-oxide reductase activity///F:GO:0033744//F:L-methionine:thioredoxin-disulfide S-oxidoreductase activity		DUF1107 domain-containing protein	P:GO:0055085//P:transmembrane transport///P:GO:0006835//P:dicarboxylic acid transport	C:GO:0005886//C:plasma membrane	F:GO:0015293//F:symporter activity
ETPO_00391	msrA	peptide-methionine (S)-S-oxide reductase MsrA	-	ETPO_00392	ETPO_00390	+	-	Divergent	Tandem	274	353	0.909937	0.706975	2.9028	0.194899	0.752172	0.55525	0.668745	0.681968	-1.4084	0.146966	-0.234493	0.911983	0.0968142	0.907183	-0.03892	0.954832	NA	NA	NA	NA	0.693193	0.115875	0.459573	0.190079			F:GO:0008113//F:peptide-methionine (S)-S-oxide reductase activity///F:GO:0033744//F:L-methionine:thioredoxin-disulfide S-oxidoreductase activity		outer membrane protein assembly factor		C:GO:0009279//C:cell outer membrane			HlyC/CorC family transporter		C:GO:0016020//C:membrane	F:GO:0050660//F:flavin adenine dinucleotide binding
ETPO_00392	ETPO_00392	outer membrane protein assembly factor	+	ETPO_00391	ETPO_00393	-	+	Divergent	Tandem	-3	353	0.752172	0.55525	0.668745	0.681968	0.909937	0.706975	2.9028	0.194899	-6.18853	0.0515318	-6.18853	0.0669135	NA	NA	NA	NA	0.0968142	0.907183	-0.03892	0.954832	NA	NA	NA	NA		C:GO:0009279//C:cell outer membrane			peptide-methionine (S)-S-oxide reductase MsrA			F:GO:0008113//F:peptide-methionine (S)-S-oxide reductase activity///F:GO:0033744//F:L-methionine:thioredoxin-disulfide S-oxidoreductase activity		translocation/assembly module TamB	P:GO:0009306//P:protein secretion	C:GO:0016020//C:membrane
ETPO_00393	tamB_1	translocation/assembly module TamB	+	ETPO_00392	ETPO_00394	+	+	Tandem	Tandem	24	-3	-6.18853	0.0515318	-6.18853	0.0669135	0.752172	0.55525	0.668745	0.681968	-1.06331	0.565721	0.33017	0.92694	NA	NA	NA	NA	NA	NA	NA	NA	NA	NA	NA	NA	P:GO:0009306//P:protein secretion	C:GO:0016020//C:membrane			outer membrane protein assembly factor		C:GO:0009279//C:cell outer membrane			translocation/assembly module TamB	P:GO:0009306//P:protein secretion	C:GO:0016020//C:membrane
ETPO_00394	tamB_2	translocation/assembly module TamB	+	ETPO_00393	ETPO_00395	+	+	Tandem	Tandem	-51	24	-1.06331	0.565721	0.33017	0.92694	-6.18853	0.0515318	-6.18853	0.0669135	1.59696	0.0008167	1.68842	0.0004701	NA	NA	NA	NA	NA	NA	NA	NA	NA	NA	NA	NA	P:GO:0009306//P:protein secretion	C:GO:0016020//C:membrane			translocation/assembly module TamB	P:GO:0009306//P:protein secretion	C:GO:0016020//C:membrane			translocation/assembly module TamB	P:GO:0009306//P:protein secretion	C:GO:0016020//C:membrane
ETPO_00395	tamB_3	translocation/assembly module TamB	+	ETPO_00394	ETPO_00396	+	+	Tandem	Tandem	3	-51	1.59696	0.0008167	1.68842	0.0004701	-1.06331	0.565721	0.33017	0.92694	2.12372	1.069e-06	1.4536	0.001636	NA	NA	NA	NA	NA	NA	NA	NA	NA	NA	NA	NA	P:GO:0009306//P:protein secretion	C:GO:0016020//C:membrane			translocation/assembly module TamB	P:GO:0009306//P:protein secretion	C:GO:0016020//C:membrane			gamma-glutamylcyclotransferase			F:GO:0016740//F:transferase activity
ETPO_00396	ETPO_00396	gamma-glutamylcyclotransferase	+	ETPO_00395	ETPO_00397	+	-	Tandem	Convergent	49	3	2.12372	1.069e-06	1.4536	0.001636	1.59696	0.0008167	1.68842	0.0004701	-1.07983	0.002376	-0.892797	0.0185267	NA	NA	NA	NA	NA	NA	NA	NA	NA	NA	NA	NA			F:GO:0016740//F:transferase activity		translocation/assembly module TamB	P:GO:0009306//P:protein secretion	C:GO:0016020//C:membrane			inorganic diphosphatase	P:GO:0006796//P:phosphate-containing compound metabolic process///P:GO:0007049//P:cell cycle	C:GO:0005829//C:cytosol	F:GO:0000287//F:magnesium ion binding///F:GO:0004427//F:inorganic diphosphate phosphatase activity	ko00190//Oxidative phosphorylation
ETPO_00397	ppa	inorganic diphosphatase	-	ETPO_00398	ETPO_00396	-	+	Tandem	Convergent	49	105	-1.07983	0.002376	-0.892797	0.0185267	0.768117	0.31362	0.131031	0.941975	2.12372	1.069e-06	1.4536	0.001636	NA	NA	NA	NA	NA	NA	NA	NA	NA	NA	NA	NA	P:GO:0006796//P:phosphate-containing compound metabolic process///P:GO:0007049//P:cell cycle	C:GO:0005829//C:cytosol	F:GO:0000287//F:magnesium ion binding///F:GO:0004427//F:inorganic diphosphate phosphatase activity	ko00190//Oxidative phosphorylation	class 1 fructose-bisphosphatase	P:GO:0006094//P:gluconeogenesis	C:GO:0005737//C:cytoplasm	F:GO:0042132//F:fructose 1,6-bisphosphate 1-phosphatase activity///F:GO:0000287//F:magnesium ion binding	ko00680//Methane metabolism///ko00710//Carbon fixation in photosynthetic organisms///ko01100//Metabolic pathways///ko01110//Biosynthesis of secondary metabolites///ko01120//Microbial metabolism in diverse environments///ko01130//Biosynthesis of antibiotics///ko01200//Carbon metabolism///ko04152//AMPK signaling pathway///ko04910//Insulin signaling pathway///ko00010//Glycolyis / Gluconeogenesis///k…	gamma-glutamylcyclotransferase			F:GO:0016740//F:transferase activity
ETPO_00398	fbp	class 1 fructose-bisphosphatase	-	ETPO_00399	ETPO_00397	+	-	Divergent	Tandem	105	167	0.768117	0.31362	0.131031	0.941975	0.26691	0.802685	-0.403279	0.750646	-1.07983	0.002376	-0.892797	0.0185267	NA	NA	NA	NA	NA	NA	NA	NA	NA	NA	NA	NA	P:GO:0006094//P:gluconeogenesis	C:GO:0005737//C:cytoplasm	F:GO:0042132//F:fructose 1,6-bisphosphate 1-phosphatase activity///F:GO:0000287//F:magnesium ion binding	ko00680//Methane metabolism///ko00710//Carbon fixation in photosynthetic organisms///ko01100//Metabolic pathways///ko01110//Biosynthesis of secondary metabolites///ko01120//Microbial metabolism in diverse environments///ko01130//Biosynthesis of antibiotics///ko01200//Carbon metabolism///ko04152//AMPK signaling pathway///ko04910//Insulin signaling pathway///ko00010//Glycolyis / Gluconeogenesis///k…	UDP-N-acetylmuramate:L-alanyl-gamma-D-glutamyl-meso-diaminopimelate ligase	P:GO:0009252//P:peptidoglycan biosynthetic process///P:GO:0009254//P:peptidoglycan turnover///P:GO:0051301//P:cell division///P:GO:0071555//P:cell wall organization///P:GO:0007049//P:cell cycle///P:GO:0008360//P:regulation of cell shape		F:GO:0106418//F:UDP-N-acetylmuramate-L-alanyl-gamma-D-glutamyl-meso-2,6-diaminoheptanedioate ligase activity///F:GO:0005524//F:ATP binding		inorganic diphosphatase	P:GO:0006796//P:phosphate-containing compound metabolic process///P:GO:0007049//P:cell cycle	C:GO:0005829//C:cytosol	F:GO:0000287//F:magnesium ion binding///F:GO:0004427//F:inorganic diphosphate phosphatase activity	ko00190//Oxidative phosphorylation
ETPO_00399	yjfG	UDP-N-acetylmuramate:L-alanyl-gamma-D-glutamyl-meso-diaminopimelate ligase	+	ETPO_00398	ETPO_00400	-	-	Divergent	Convergent	112	167	0.26691	0.802685	-0.403279	0.750646	0.768117	0.31362	0.131031	0.941975	-2.74737	0.0853316	1.47852	0.465106	NA	NA	NA	NA	NA	NA	NA	NA	NA	NA	NA	NA	P:GO:0009252//P:peptidoglycan biosynthetic process///P:GO:0009254//P:peptidoglycan turnover///P:GO:0051301//P:cell division///P:GO:0071555//P:cell wall organization///P:GO:0007049//P:cell cycle///P:GO:0008360//P:regulation of cell shape		F:GO:0106418//F:UDP-N-acetylmuramate-L-alanyl-gamma-D-glutamyl-meso-2,6-diaminoheptanedioate ligase activity///F:GO:0005524//F:ATP binding		class 1 fructose-bisphosphatase	P:GO:0006094//P:gluconeogenesis	C:GO:0005737//C:cytoplasm	F:GO:0042132//F:fructose 1,6-bisphosphate 1-phosphatase activity///F:GO:0000287//F:magnesium ion binding	ko00680//Methane metabolism///ko00710//Carbon fixation in photosynthetic organisms///ko01100//Metabolic pathways///ko01110//Biosynthesis of secondary metabolites///ko01120//Microbial metabolism in diverse environments///ko01130//Biosynthesis of antibiotics///ko01200//Carbon metabolism///ko04152//AMPK signaling pathway///ko04910//Insulin signaling pathway///ko00010//Glycolyis / Gluconeogenesis///k…	DUF1471 domain-containing protein
ETPO_00400	ETPO_00400	DUF1471 domain-containing protein	-	ETPO_00401	ETPO_00399	-	+	Tandem	Convergent	112	345	-2.74737	0.0853316	1.47852	0.465106	0.844081	0.217997	0.00758829	1	0.26691	0.802685	-0.403279	0.750646	NA	NA	NA	NA	NA	NA	NA	NA	NA	NA	NA	NA					arginine repressor	P:GO:0006355//P:regulation of DNA-templated transcription///P:GO:0006526//P:arginine biosynthetic process///P:GO:0051259//P:protein complex oligomerization	C:GO:0005737//C:cytoplasm	F:GO:0034618//F:arginine binding///F:GO:0003677//F:DNA binding///F:GO:0003700//F:DNA-binding transcription factor activity		UDP-N-acetylmuramate:L-alanyl-gamma-D-glutamyl-meso-diaminopimelate ligase	P:GO:0009252//P:peptidoglycan biosynthetic process///P:GO:0009254//P:peptidoglycan turnover///P:GO:0051301//P:cell division///P:GO:0071555//P:cell wall organization///P:GO:0007049//P:cell cycle///P:GO:0008360//P:regulation of cell shape		F:GO:0106418//F:UDP-N-acetylmuramate-L-alanyl-gamma-D-glutamyl-meso-2,6-diaminoheptanedioate ligase activity///F:GO:0005524//F:ATP binding
ETPO_00401	argR	arginine repressor	-	ETPO_00402	ETPO_00400	+	-	Divergent	Tandem	345	464	0.844081	0.217997	0.00758829	1	0.372488	0.411281	0.326936	0.561523	-2.74737	0.0853316	1.47852	0.465106	NA	NA	NA	NA	NA	NA	NA	NA	NA	NA	NA	NA	P:GO:0006355//P:regulation of DNA-templated transcription///P:GO:0006526//P:arginine biosynthetic process///P:GO:0051259//P:protein complex oligomerization	C:GO:0005737//C:cytoplasm	F:GO:0034618//F:arginine binding///F:GO:0003677//F:DNA binding///F:GO:0003700//F:DNA-binding transcription factor activity		Malate dehydrogenase	P:GO:0006099//P:tricarboxylic acid cycle///P:GO:0006108//P:malate metabolic process		F:GO:0030060//F:L-malate dehydrogenase activity	ko00630//Glyoxylate and dicarboxylate metabolism///ko00680//Methane metabolism///ko00710//Carbon fixation in photosynthetic organisms///ko00720//Carbon fixation pathways in prokaryotes///ko01100//Metabolic pathways///ko01110//Biosynthesis of secondary metabolites///ko01120//Microbial metabolism in diverse environments///ko01130//Biosynthesis of antibiotics///ko01200//Carbon metabolism///ko00020//…	DUF1471 domain-containing protein
ETPO_00402	mdh	Malate dehydrogenase	+	ETPO_00401	ETPO_00403	-	-	Divergent	Convergent	106	464	0.372488	0.411281	0.326936	0.561523	0.844081	0.217997	0.00758829	1	-6.27408	0.188863	1.66722	0.75712	NA	NA	NA	NA	NA	NA	NA	NA	NA	NA	NA	NA	P:GO:0006099//P:tricarboxylic acid cycle///P:GO:0006108//P:malate metabolic process		F:GO:0030060//F:L-malate dehydrogenase activity	ko00630//Glyoxylate and dicarboxylate metabolism///ko00680//Methane metabolism///ko00710//Carbon fixation in photosynthetic organisms///ko00720//Carbon fixation pathways in prokaryotes///ko01100//Metabolic pathways///ko01110//Biosynthesis of secondary metabolites///ko01120//Microbial metabolism in diverse environments///ko01130//Biosynthesis of antibiotics///ko01200//Carbon metabolism///ko00020//…	arginine repressor	P:GO:0006355//P:regulation of DNA-templated transcription///P:GO:0006526//P:arginine biosynthetic process///P:GO:0051259//P:protein complex oligomerization	C:GO:0005737//C:cytoplasm	F:GO:0034618//F:arginine binding///F:GO:0003677//F:DNA binding///F:GO:0003700//F:DNA-binding transcription factor activity		helix-turn-helix domain-containing protein			F:GO:0003677//F:DNA binding
ETPO_00403	ETPO_00403	helix-turn-helix domain-containing protein	-	ETPO_00404	ETPO_00402	-	+	Tandem	Convergent	106	195	-6.27408	0.188863	1.66722	0.75712	-0.283762	0.736407	-0.192973	0.881182	0.372488	0.411281	0.326936	0.561523	NA	NA	NA	NA	NA	NA	NA	NA	NA	NA	NA	NA			F:GO:0003677//F:DNA binding		octaprenyl diphosphate synthase	P:GO:0008299//P:isoprenoid biosynthetic process		F:GO:0106350//F:octaprenyl pyrophosphate synthase activity	ko00900//Terpenoid backbone biosynthesis///ko01110//Biosynthesis of secondary metabolites	Malate dehydrogenase	P:GO:0006099//P:tricarboxylic acid cycle///P:GO:0006108//P:malate metabolic process		F:GO:0030060//F:L-malate dehydrogenase activity	ko00630//Glyoxylate and dicarboxylate metabolism///ko00680//Methane metabolism///ko00710//Carbon fixation in photosynthetic organisms///ko00720//Carbon fixation pathways in prokaryotes///ko01100//Metabolic pathways///ko01110//Biosynthesis of secondary metabolites///ko01120//Microbial metabolism in diverse environments///ko01130//Biosynthesis of antibiotics///ko01200//Carbon metabolism///ko00020//…
ETPO_00404	ispB	octaprenyl diphosphate synthase	-	ETPO_00405	ETPO_00403	+	-	Divergent	Tandem	195	260	-0.283762	0.736407	-0.192973	0.881182	1.05063	0.002229	0.234439	0.678856	-6.27408	0.188863	1.66722	0.75712	NA	NA	NA	NA	NA	NA	NA	NA	NA	NA	NA	NA	P:GO:0008299//P:isoprenoid biosynthetic process		F:GO:0106350//F:octaprenyl pyrophosphate synthase activity	ko00900//Terpenoid backbone biosynthesis///ko01110//Biosynthesis of secondary metabolites	50S ribosomal protein L21	P:GO:0006412//P:translation	C:GO:1990904//C:ribonucleoprotein complex///C:GO:0005737//C:cytoplasm///C:GO:0005840//C:ribosome	F:GO:0019843//F:rRNA binding///F:GO:0003735//F:structural constituent of ribosome	ko03010//Ribosome	helix-turn-helix domain-containing protein			F:GO:0003677//F:DNA binding
ETPO_00405	rplU	50S ribosomal protein L21	+	ETPO_00404	ETPO_00406	-	+	Divergent	Tandem	19	260	1.05063	0.002229	0.234439	0.678856	-0.283762	0.736407	-0.192973	0.881182	0.803083	0.0343145	-0.0790907	0.931008	NA	NA	NA	NA	NA	NA	NA	NA	NA	NA	NA	NA	P:GO:0006412//P:translation	C:GO:1990904//C:ribonucleoprotein complex///C:GO:0005737//C:cytoplasm///C:GO:0005840//C:ribosome	F:GO:0019843//F:rRNA binding///F:GO:0003735//F:structural constituent of ribosome	ko03010//Ribosome	octaprenyl diphosphate synthase	P:GO:0008299//P:isoprenoid biosynthetic process		F:GO:0106350//F:octaprenyl pyrophosphate synthase activity	ko00900//Terpenoid backbone biosynthesis///ko01110//Biosynthesis of secondary metabolites	50S ribosomal protein L27	P:GO:0006412//P:translation	C:GO:1990904//C:ribonucleoprotein complex///C:GO:0005840//C:ribosome	F:GO:0003735//F:structural constituent of ribosome	ko03010//Ribosome
ETPO_00406	rpmA	50S ribosomal protein L27	+	ETPO_00405	ETPO_00407	+	+	Tandem	Tandem	88	19	0.803083	0.0343145	-0.0790907	0.931008	1.05063	0.002229	0.234439	0.678856	0.84716	0.235845	0.961797	0.220702	NA	NA	NA	NA	NA	NA	NA	NA	NA	NA	NA	NA	P:GO:0006412//P:translation	C:GO:1990904//C:ribonucleoprotein complex///C:GO:0005840//C:ribosome	F:GO:0003735//F:structural constituent of ribosome	ko03010//Ribosome	50S ribosomal protein L21	P:GO:0006412//P:translation	C:GO:1990904//C:ribonucleoprotein complex///C:GO:0005737//C:cytoplasm///C:GO:0005840//C:ribosome	F:GO:0019843//F:rRNA binding///F:GO:0003735//F:structural constituent of ribosome	ko03010//Ribosome	DMT family transporter		C:GO:0016020//C:membrane
ETPO_00407	yhbE	DMT family transporter	+	ETPO_00406	ETPO_00408	+	+	Tandem	Tandem	49	88	0.84716	0.235845	0.961797	0.220702	0.803083	0.0343145	-0.0790907	0.931008	0.0424156	0.972206	-0.696705	0.168357	NA	NA	NA	NA	NA	NA	NA	NA	NA	NA	NA	NA		C:GO:0016020//C:membrane			50S ribosomal protein L27	P:GO:0006412//P:translation	C:GO:1990904//C:ribonucleoprotein complex///C:GO:0005840//C:ribosome	F:GO:0003735//F:structural constituent of ribosome	ko03010//Ribosome	Obg family GTPase CgtA	P:GO:0042254//P:ribosome biogenesis	C:GO:0005737//C:cytoplasm	F:GO:0000287//F:magnesium ion binding///F:GO:0003924//F:GTPase activity///F:GO:0005525//F:GTP binding
ETPO_00408	ETPO_00408	Obg family GTPase CgtA	+	ETPO_00407	ETPO_00409	+	-	Tandem	Convergent	46	49	0.0424156	0.972206	-0.696705	0.168357	0.84716	0.235845	0.961797	0.220702	-7.31276	0.0820742	-1.32064	0.79987	NA	NA	NA	NA	NA	NA	NA	NA	NA	NA	NA	NA	P:GO:0042254//P:ribosome biogenesis	C:GO:0005737//C:cytoplasm	F:GO:0000287//F:magnesium ion binding///F:GO:0003924//F:GTPase activity///F:GO:0005525//F:GTP binding		DMT family transporter		C:GO:0016020//C:membrane			two-component system sensor histidine kinase PmrB	P:GO:0018106//P:peptidyl-histidine phosphorylation///P:GO:0000160//P:phosphorelay signal transduction system	C:GO:0005886//C:plasma membrane	F:GO:0000155//F:phosphorelay sensor kinase activity	ko01503//Cationic antimicrobial peptide (CAMP) resistance///ko02020//Two-component system///ko02024//Quorum sensing
ETPO_00409	basS_1	two-component system sensor histidine kinase PmrB	-	ETPO_00410	ETPO_00408	-	+	Tandem	Convergent	46	0	-7.31276	0.0820742	-1.32064	0.79987	-7.17669	0.111411	0.0937537	1	0.0424156	0.972206	-0.696705	0.168357	NA	NA	NA	NA	NA	NA	NA	NA	NA	NA	NA	NA	P:GO:0018106//P:peptidyl-histidine phosphorylation///P:GO:0000160//P:phosphorelay signal transduction system	C:GO:0005886//C:plasma membrane	F:GO:0000155//F:phosphorelay sensor kinase activity	ko01503//Cationic antimicrobial peptide (CAMP) resistance///ko02020//Two-component system///ko02024//Quorum sensing	two-component system sensor histidine kinase PmrB	P:GO:0018106//P:peptidyl-histidine phosphorylation///P:GO:0000160//P:phosphorelay signal transduction system	C:GO:0005886//C:plasma membrane	F:GO:0000155//F:phosphorelay sensor kinase activity	ko01503//Cationic antimicrobial peptide (CAMP) resistance///ko02020//Two-component system///ko02024//Quorum sensing	Obg family GTPase CgtA	P:GO:0042254//P:ribosome biogenesis	C:GO:0005737//C:cytoplasm	F:GO:0000287//F:magnesium ion binding///F:GO:0003924//F:GTPase activity///F:GO:0005525//F:GTP binding
ETPO_00410	basS_2	two-component system sensor histidine kinase PmrB	-	ETPO_00411	ETPO_00409	-	-	Tandem	Tandem	0	-3	-7.17669	0.111411	0.0937537	1	-8.54821	0.0124084	-0.648683	0.901485	-7.31276	0.0820742	-1.32064	0.79987	NA	NA	NA	NA	NA	NA	NA	NA	NA	NA	NA	NA	P:GO:0018106//P:peptidyl-histidine phosphorylation///P:GO:0000160//P:phosphorelay signal transduction system	C:GO:0005886//C:plasma membrane	F:GO:0000155//F:phosphorelay sensor kinase activity	ko01503//Cationic antimicrobial peptide (CAMP) resistance///ko02020//Two-component system///ko02024//Quorum sensing	two-component system response regulator PmrA	P:GO:0000160//P:phosphorelay signal transduction system///P:GO:0006355//P:regulation of DNA-templated transcription		F:GO:0003677//F:DNA binding	ko01503//Cationic antimicrobial peptide (CAMP) resistance///ko02020//Two-component system	two-component system sensor histidine kinase PmrB	P:GO:0018106//P:peptidyl-histidine phosphorylation///P:GO:0000160//P:phosphorelay signal transduction system	C:GO:0005886//C:plasma membrane	F:GO:0000155//F:phosphorelay sensor kinase activity	ko01503//Cationic antimicrobial peptide (CAMP) resistance///ko02020//Two-component system///ko02024//Quorum sensing
ETPO_00411	basR	two-component system response regulator PmrA	-	ETPO_00412	ETPO_00410	-	-	Tandem	Tandem	-3	10	-8.54821	0.0124084	-0.648683	0.901485	-0.24756	0.889842	-0.465821	0.825123	-7.17669	0.111411	0.0937537	1	NA	NA	NA	NA	NA	NA	NA	NA	NA	NA	NA	NA	P:GO:0000160//P:phosphorelay signal transduction system///P:GO:0006355//P:regulation of DNA-templated transcription		F:GO:0003677//F:DNA binding	ko01503//Cationic antimicrobial peptide (CAMP) resistance///ko02020//Two-component system	serine-type D-Ala-D-Ala carboxypeptidase	P:GO:0006508//P:proteolysis		F:GO:0009002//F:serine-type D-Ala-D-Ala carboxypeptidase activity	ko00550//Peptidoglycan biosynthesis	two-component system sensor histidine kinase PmrB	P:GO:0018106//P:peptidyl-histidine phosphorylation///P:GO:0000160//P:phosphorelay signal transduction system	C:GO:0005886//C:plasma membrane	F:GO:0000155//F:phosphorelay sensor kinase activity	ko01503//Cationic antimicrobial peptide (CAMP) resistance///ko02020//Two-component system///ko02024//Quorum sensing
ETPO_00412	dacD1	serine-type D-Ala-D-Ala carboxypeptidase	-	ETPO_00413	ETPO_00411	+	-	Divergent	Tandem	10	249	-0.24756	0.889842	-0.465821	0.825123	0.95833	0.0397828	0.346787	0.620108	-8.54821	0.0124084	-0.648683	0.901485	NA	NA	NA	NA	NA	NA	NA	NA	NA	NA	NA	NA	P:GO:0006508//P:proteolysis		F:GO:0009002//F:serine-type D-Ala-D-Ala carboxypeptidase activity	ko00550//Peptidoglycan biosynthesis	Transcription elongation factor GreA	P:GO:0032784//P:regulation of DNA-templated transcription elongation///P:GO:0006414//P:translational elongation		F:GO:0070063//F:RNA polymerase binding///F:GO:0003677//F:DNA binding///F:GO:0003746//F:translation elongation factor activity		two-component system response regulator PmrA	P:GO:0000160//P:phosphorelay signal transduction system///P:GO:0006355//P:regulation of DNA-templated transcription		F:GO:0003677//F:DNA binding	ko01503//Cationic antimicrobial peptide (CAMP) resistance///ko02020//Two-component system
ETPO_00413	greA	Transcription elongation factor GreA	+	ETPO_00412	ETPO_00414	-	-	Divergent	Convergent	143	249	0.95833	0.0397828	0.346787	0.620108	-0.24756	0.889842	-0.465821	0.825123	-1.85408	0.145125	-0.869824	0.628629	NA	NA	NA	NA	NA	NA	NA	NA	-0.0286746	0.938432	-0.228863	0.473948	P:GO:0032784//P:regulation of DNA-templated transcription elongation///P:GO:0006414//P:translational elongation		F:GO:0070063//F:RNA polymerase binding///F:GO:0003677//F:DNA binding///F:GO:0003746//F:translation elongation factor activity		serine-type D-Ala-D-Ala carboxypeptidase	P:GO:0006508//P:proteolysis		F:GO:0009002//F:serine-type D-Ala-D-Ala carboxypeptidase activity	ko00550//Peptidoglycan biosynthesis	ribosome assembly RNA-binding protein YhbY			F:GO:0003723//F:RNA binding
ETPO_00414	yhbY	ribosome assembly RNA-binding protein YhbY	-	ETPO_00415	ETPO_00413	+	+	Divergent	Convergent	143	131	-1.85408	0.145125	-0.869824	0.628629	0.840996	0.0577386	0.951732	0.0377889	0.95833	0.0397828	0.346787	0.620108	-0.0286746	0.938432	-0.228863	0.473948	NA	NA	NA	NA	NA	NA	NA	NA			F:GO:0003723//F:RNA binding		23S rRNA (uridine(2552)-2'-O)-methyltransferase RlmE	P:GO:0051301//P:cell division///P:GO:0031167//P:rRNA methylation	C:GO:0005737//C:cytoplasm	F:GO:0008650//F:rRNA (uridine-2'-O-)-methyltransferase activity		Transcription elongation factor GreA	P:GO:0032784//P:regulation of DNA-templated transcription elongation///P:GO:0006414//P:translational elongation		F:GO:0070063//F:RNA polymerase binding///F:GO:0003677//F:DNA binding///F:GO:0003746//F:translation elongation factor activity
ETPO_00415	rrmJ	23S rRNA (uridine(2552)-2'-O)-methyltransferase RlmE	+	ETPO_00414	ETPO_00416	-	+	Divergent	Tandem	48	131	0.840996	0.0577386	0.951732	0.0377889	-1.85408	0.145125	-0.869824	0.628629	0.236642	0.635785	0.233895	0.713547	NA	NA	NA	NA	-0.0286746	0.938432	-0.228863	0.473948	NA	NA	NA	NA	P:GO:0051301//P:cell division///P:GO:0031167//P:rRNA methylation	C:GO:0005737//C:cytoplasm	F:GO:0008650//F:rRNA (uridine-2'-O-)-methyltransferase activity		ribosome assembly RNA-binding protein YhbY			F:GO:0003723//F:RNA binding		ATP-dependent zinc metalloprotease FtsH	P:GO:0006508//P:proteolysis///P:GO:0030163//P:protein catabolic process///P:GO:0051301//P:cell division	C:GO:0005886//C:plasma membrane	F:GO:0008270//F:zinc ion binding///F:GO:0016887//F:ATP hydrolysis activity///F:GO:0004176//F:ATP-dependent peptidase activity///F:GO:0004222//F:metalloendopeptidase activity///F:GO:0005524//F:ATP binding
ETPO_00416	hflB	ATP-dependent zinc metalloprotease FtsH	+	ETPO_00415	ETPO_00417	+	+	Tandem	Tandem	90	48	0.236642	0.635785	0.233895	0.713547	0.840996	0.0577386	0.951732	0.0377889	0.123161	0.948963	0.257085	0.901862	NA	NA	NA	NA	NA	NA	NA	NA	NA	NA	NA	NA	P:GO:0006508//P:proteolysis///P:GO:0030163//P:protein catabolic process///P:GO:0051301//P:cell division	C:GO:0005886//C:plasma membrane	F:GO:0008270//F:zinc ion binding///F:GO:0016887//F:ATP hydrolysis activity///F:GO:0004176//F:ATP-dependent peptidase activity///F:GO:0004222//F:metalloendopeptidase activity///F:GO:0005524//F:ATP binding		23S rRNA (uridine(2552)-2'-O)-methyltransferase RlmE	P:GO:0051301//P:cell division///P:GO:0031167//P:rRNA methylation	C:GO:0005737//C:cytoplasm	F:GO:0008650//F:rRNA (uridine-2'-O-)-methyltransferase activity		dihydropteroate synthase	P:GO:0046654//P:tetrahydrofolate biosynthetic process///P:GO:0046656//P:folic acid biosynthetic process		F:GO:0046872//F:metal ion binding///F:GO:0004156//F:dihydropteroate synthase activity	ko00790//Folate biosynthesis///ko01100//Metabolic pathways
ETPO_00417	folP	dihydropteroate synthase	+	ETPO_00416	ETPO_00418	+	+	Tandem	Tandem	8	90	0.123161	0.948963	0.257085	0.901862	0.236642	0.635785	0.233895	0.713547	-1.20132	0.305877	0.298878	0.899049	NA	NA	NA	NA	NA	NA	NA	NA	NA	NA	NA	NA	P:GO:0046654//P:tetrahydrofolate biosynthetic process///P:GO:0046656//P:folic acid biosynthetic process		F:GO:0046872//F:metal ion binding///F:GO:0004156//F:dihydropteroate synthase activity	ko00790//Folate biosynthesis///ko01100//Metabolic pathways	ATP-dependent zinc metalloprotease FtsH	P:GO:0006508//P:proteolysis///P:GO:0030163//P:protein catabolic process///P:GO:0051301//P:cell division	C:GO:0005886//C:plasma membrane	F:GO:0008270//F:zinc ion binding///F:GO:0016887//F:ATP hydrolysis activity///F:GO:0004176//F:ATP-dependent peptidase activity///F:GO:0004222//F:metalloendopeptidase activity///F:GO:0005524//F:ATP binding		phosphoglucosamine mutase	P:GO:0005975//P:carbohydrate metabolic process		F:GO:0000287//F:magnesium ion binding///F:GO:0008966//F:phosphoglucosamine mutase activity	ko00520//Amino sugar and nucleotide sugar metabolism///ko01100//Metabolic pathways///ko01130//Biosynthesis of antibiotics
ETPO_00418	glmM	phosphoglucosamine mutase	+	ETPO_00417	ETPO_00419	+	+	Tandem	Tandem	187	8	-1.20132	0.305877	0.298878	0.899049	0.123161	0.948963	0.257085	0.901862	1.16032	0.001519	1.05351	0.005799	NA	NA	NA	NA	NA	NA	NA	NA	NA	NA	NA	NA	P:GO:0005975//P:carbohydrate metabolic process		F:GO:0000287//F:magnesium ion binding///F:GO:0008966//F:phosphoglucosamine mutase activity	ko00520//Amino sugar and nucleotide sugar metabolism///ko01100//Metabolic pathways///ko01130//Biosynthesis of antibiotics	dihydropteroate synthase	P:GO:0046654//P:tetrahydrofolate biosynthetic process///P:GO:0046656//P:folic acid biosynthetic process		F:GO:0046872//F:metal ion binding///F:GO:0004156//F:dihydropteroate synthase activity	ko00790//Folate biosynthesis///ko01100//Metabolic pathways	preprotein translocase subunit SecG	P:GO:0071806//P:protein transmembrane transport///P:GO:0009306//P:protein secretion	C:GO:0005886//C:plasma membrane	F:GO:0016491//F:oxidoreductase activity///F:GO:0015450//F:protein-transporting ATPase activity	ko02024//Quorum sensing///ko03060//Protein export///ko03070//Bacterial secretion system
ETPO_00419	secG	preprotein translocase subunit SecG	+	ETPO_00418	ETPO_00420	+	+	Tandem	Tandem	54	187	1.16032	0.001519	1.05351	0.005799	-1.20132	0.305877	0.298878	0.899049	-6.79568	0.0504479	-6.79568	0.0655528	NA	NA	NA	NA	NA	NA	NA	NA	NA	NA	NA	NA	P:GO:0071806//P:protein transmembrane transport///P:GO:0009306//P:protein secretion	C:GO:0005886//C:plasma membrane	F:GO:0016491//F:oxidoreductase activity///F:GO:0015450//F:protein-transporting ATPase activity	ko02024//Quorum sensing///ko03060//Protein export///ko03070//Bacterial secretion system	phosphoglucosamine mutase	P:GO:0005975//P:carbohydrate metabolic process		F:GO:0000287//F:magnesium ion binding///F:GO:0008966//F:phosphoglucosamine mutase activity	ko00520//Amino sugar and nucleotide sugar metabolism///ko01100//Metabolic pathways///ko01130//Biosynthesis of antibiotics
ETPO_00420	ETPO_00420		+	ETPO_00419	ETPO_00421	+	+	Tandem	Tandem	57	54	-6.79568	0.0504479	-6.79568	0.0655528	1.16032	0.001519	1.05351	0.005799	-7.30581	0.0150535	-7.30581	0.0194422	NA	NA	NA	NA	NA	NA	NA	NA	NA	NA	NA	NA					preprotein translocase subunit SecG	P:GO:0071806//P:protein transmembrane transport///P:GO:0009306//P:protein secretion	C:GO:0005886//C:plasma membrane	F:GO:0016491//F:oxidoreductase activity///F:GO:0015450//F:protein-transporting ATPase activity	ko02024//Quorum sensing///ko03060//Protein export///ko03070//Bacterial secretion system
ETPO_00421	ETPO_00421		+	ETPO_00420	ETPO_00422	+	+	Tandem	Tandem	246	57	-7.30581	0.0150535	-7.30581	0.0194422	-6.79568	0.0504479	-6.79568	0.0655528	0.493863	0.24119	0.0114312	1	NA	NA	NA	NA	NA	NA	NA	NA	NA	NA	NA	NA										ribosome maturation factor RimP	P:GO:0042274//P:ribosomal small subunit biogenesis	C:GO:0005737//C:cytoplasm
ETPO_00422	ETPO_00422	ribosome maturation factor RimP	+	ETPO_00421	ETPO_00423	+	+	Tandem	Tandem	22	246	0.493863	0.24119	0.0114312	1	-7.30581	0.0150535	-7.30581	0.0194422	-0.412179	0.399171	-0.529683	0.323995	NA	NA	NA	NA	NA	NA	NA	NA	NA	NA	NA	NA	P:GO:0042274//P:ribosomal small subunit biogenesis	C:GO:0005737//C:cytoplasm								transcription termination/antitermination protein NusA	P:GO:0006355//P:regulation of DNA-templated transcription///P:GO:0006414//P:translational elongation///P:GO:0031564//P:transcription antitermination	C:GO:0005737//C:cytoplasm	F:GO:0003746//F:translation elongation factor activity///F:GO:0000166//F:nucleotide binding///F:GO:0003700//F:DNA-binding transcription factor activity///F:GO:0003723//F:RNA binding
ETPO_00423	nusA	transcription termination/antitermination protein NusA	+	ETPO_00422	ETPO_00424	+	+	Tandem	Tandem	25	22	-0.412179	0.399171	-0.529683	0.323995	0.493863	0.24119	0.0114312	1	-0.656887	0.128737	-0.933573	0.029385	NA	NA	NA	NA	NA	NA	NA	NA	NA	NA	NA	NA	P:GO:0006355//P:regulation of DNA-templated transcription///P:GO:0006414//P:translational elongation///P:GO:0031564//P:transcription antitermination	C:GO:0005737//C:cytoplasm	F:GO:0003746//F:translation elongation factor activity///F:GO:0000166//F:nucleotide binding///F:GO:0003700//F:DNA-binding transcription factor activity///F:GO:0003723//F:RNA binding		ribosome maturation factor RimP	P:GO:0042274//P:ribosomal small subunit biogenesis	C:GO:0005737//C:cytoplasm			translation initiation factor IF-2	P:GO:0006413//P:translational initiation	C:GO:0005737//C:cytoplasm	F:GO:0097216//F:guanosine tetraphosphate binding///F:GO:0003743//F:translation initiation factor activity///F:GO:0003924//F:GTPase activity///F:GO:0005525//F:GTP binding
ETPO_00424	infB	translation initiation factor IF-2	+	ETPO_00423	ETPO_00425	+	+	Tandem	Tandem	97	25	-0.656887	0.128737	-0.933573	0.029385	-0.412179	0.399171	-0.529683	0.323995	0.405543	0.682905	0.322716	0.820233	NA	NA	NA	NA	NA	NA	NA	NA	NA	NA	NA	NA	P:GO:0006413//P:translational initiation	C:GO:0005737//C:cytoplasm	F:GO:0097216//F:guanosine tetraphosphate binding///F:GO:0003743//F:translation initiation factor activity///F:GO:0003924//F:GTPase activity///F:GO:0005525//F:GTP binding		transcription termination/antitermination protein NusA	P:GO:0006355//P:regulation of DNA-templated transcription///P:GO:0006414//P:translational elongation///P:GO:0031564//P:transcription antitermination	C:GO:0005737//C:cytoplasm	F:GO:0003746//F:translation elongation factor activity///F:GO:0000166//F:nucleotide binding///F:GO:0003700//F:DNA-binding transcription factor activity///F:GO:0003723//F:RNA binding		30S ribosome-binding factor RbfA	P:GO:0030490//P:maturation of SSU-rRNA	C:GO:0005737//C:cytoplasm
ETPO_00425	rbfA	30S ribosome-binding factor RbfA	+	ETPO_00424	ETPO_00426	+	+	Tandem	Tandem	0	97	0.405543	0.682905	0.322716	0.820233	-0.656887	0.128737	-0.933573	0.029385	0.888648	0.180432	0.80819	0.294266	NA	NA	NA	NA	NA	NA	NA	NA	NA	NA	NA	NA	P:GO:0030490//P:maturation of SSU-rRNA	C:GO:0005737//C:cytoplasm			translation initiation factor IF-2	P:GO:0006413//P:translational initiation	C:GO:0005737//C:cytoplasm	F:GO:0097216//F:guanosine tetraphosphate binding///F:GO:0003743//F:translation initiation factor activity///F:GO:0003924//F:GTPase activity///F:GO:0005525//F:GTP binding		tRNA pseudouridine(55) synthase TruB	P:GO:0031119//P:tRNA pseudouridine synthesis		F:GO:0106029//F:tRNA pseudouridine synthase activity///F:GO:0003723//F:RNA binding///F:GO:0016829//F:lyase activity
ETPO_00426	truB	tRNA pseudouridine(55) synthase TruB	+	ETPO_00425	ETPO_00427	+	+	Tandem	Tandem	149	0	0.888648	0.180432	0.80819	0.294266	0.405543	0.682905	0.322716	0.820233	1.62385	1.725e-06	0.381556	0.451555	NA	NA	NA	NA	NA	NA	NA	NA	NA	NA	NA	NA	P:GO:0031119//P:tRNA pseudouridine synthesis		F:GO:0106029//F:tRNA pseudouridine synthase activity///F:GO:0003723//F:RNA binding///F:GO:0016829//F:lyase activity		30S ribosome-binding factor RbfA	P:GO:0030490//P:maturation of SSU-rRNA	C:GO:0005737//C:cytoplasm			30S ribosomal protein S15	P:GO:0006412//P:translation	C:GO:1990904//C:ribonucleoprotein complex///C:GO:0005737//C:cytoplasm///C:GO:0005840//C:ribosome	F:GO:0019843//F:rRNA binding///F:GO:0003735//F:structural constituent of ribosome	ko03010//Ribosome
ETPO_00427	rpsO	30S ribosomal protein S15	+	ETPO_00426	ETPO_00428	+	+	Tandem	Tandem	256	149	1.62385	1.725e-06	0.381556	0.451555	0.888648	0.180432	0.80819	0.294266	-0.928304	0.0111133	-0.296163	0.586468	NA	NA	NA	NA	NA	NA	NA	NA	NA	NA	NA	NA	P:GO:0006412//P:translation	C:GO:1990904//C:ribonucleoprotein complex///C:GO:0005737//C:cytoplasm///C:GO:0005840//C:ribosome	F:GO:0019843//F:rRNA binding///F:GO:0003735//F:structural constituent of ribosome	ko03010//Ribosome	tRNA pseudouridine(55) synthase TruB	P:GO:0031119//P:tRNA pseudouridine synthesis		F:GO:0106029//F:tRNA pseudouridine synthase activity///F:GO:0003723//F:RNA binding///F:GO:0016829//F:lyase activity		polyribonucleotide nucleotidyltransferase	P:GO:0006396//P:RNA processing///P:GO:0006402//P:mRNA catabolic process	C:GO:0005737//C:cytoplasm	F:GO:0000287//F:magnesium ion binding///F:GO:0003723//F:RNA binding///F:GO:0004654//F:polyribonucleotide nucleotidyltransferase activity	ko00230//Purine metabolism///ko00240//Pyrimidine metabolism///ko03018//RNA degradation
ETPO_00428	pnp	polyribonucleotide nucleotidyltransferase	+	ETPO_00427	ETPO_00429	+	+	Tandem	Tandem	96	256	-0.928304	0.0111133	-0.296163	0.586468	1.62385	1.725e-06	0.381556	0.451555	0.23568	0.604988	0.496808	0.262717	NA	NA	NA	NA	NA	NA	NA	NA	NA	NA	NA	NA	P:GO:0006396//P:RNA processing///P:GO:0006402//P:mRNA catabolic process	C:GO:0005737//C:cytoplasm	F:GO:0000287//F:magnesium ion binding///F:GO:0003723//F:RNA binding///F:GO:0004654//F:polyribonucleotide nucleotidyltransferase activity	ko00230//Purine metabolism///ko00240//Pyrimidine metabolism///ko03018//RNA degradation	30S ribosomal protein S15	P:GO:0006412//P:translation	C:GO:1990904//C:ribonucleoprotein complex///C:GO:0005737//C:cytoplasm///C:GO:0005840//C:ribosome	F:GO:0019843//F:rRNA binding///F:GO:0003735//F:structural constituent of ribosome	ko03010//Ribosome	lipoprotein NlpI		C:GO:0005886//C:plasma membrane
ETPO_00429	nlpI	lipoprotein NlpI	+	ETPO_00428	ETPO_00430	+	+	Tandem	Tandem	174	96	0.23568	0.604988	0.496808	0.262717	-0.928304	0.0111133	-0.296163	0.586468	1.77577	2.33e-05	1.45566	0.000881	NA	NA	NA	NA	NA	NA	NA	NA	NA	NA	NA	NA		C:GO:0005886//C:plasma membrane			polyribonucleotide nucleotidyltransferase	P:GO:0006396//P:RNA processing///P:GO:0006402//P:mRNA catabolic process	C:GO:0005737//C:cytoplasm	F:GO:0000287//F:magnesium ion binding///F:GO:0003723//F:RNA binding///F:GO:0004654//F:polyribonucleotide nucleotidyltransferase activity	ko00230//Purine metabolism///ko00240//Pyrimidine metabolism///ko03018//RNA degradation	DEAD/DEAH family ATP-dependent RNA helicase	P:GO:0006401//P:RNA catabolic process///P:GO:0070417//P:cellular response to cold///P:GO:0000027//P:ribosomal large subunit assembly	C:GO:0005737//C:cytoplasm	F:GO:0005524//F:ATP binding///F:GO:0016887//F:ATP hydrolysis activity///F:GO:0003723//F:RNA binding///F:GO:0003724//F:RNA helicase activity	ko03018//RNA degradation
ETPO_00430	deaD	DEAD/DEAH family ATP-dependent RNA helicase	+	ETPO_00429	ETPO_00431	+	+	Tandem	Tandem	586	174	1.77577	2.33e-05	1.45566	0.000881	0.23568	0.604988	0.496808	0.262717	-0.280362	0.823614	-0.530831	0.702217	NA	NA	NA	NA	NA	NA	NA	NA	NA	NA	NA	NA	P:GO:0006401//P:RNA catabolic process///P:GO:0070417//P:cellular response to cold///P:GO:0000027//P:ribosomal large subunit assembly	C:GO:0005737//C:cytoplasm	F:GO:0005524//F:ATP binding///F:GO:0016887//F:ATP hydrolysis activity///F:GO:0003723//F:RNA binding///F:GO:0003724//F:RNA helicase activity	ko03018//RNA degradation	lipoprotein NlpI		C:GO:0005886//C:plasma membrane			amino acid permease		C:GO:0016020//C:membrane
ETPO_00431	ETPO_00431	amino acid permease	+	ETPO_00430	ETPO_00432	+	+	Tandem	Tandem	45	586	-0.280362	0.823614	-0.530831	0.702217	1.77577	2.33e-05	1.45566	0.000881	-0.633722	0.802751	-1.97923	0.415921	NA	NA	NA	NA	NA	NA	NA	NA	NA	NA	NA	NA		C:GO:0016020//C:membrane			DEAD/DEAH family ATP-dependent RNA helicase	P:GO:0006401//P:RNA catabolic process///P:GO:0070417//P:cellular response to cold///P:GO:0000027//P:ribosomal large subunit assembly	C:GO:0005737//C:cytoplasm	F:GO:0005524//F:ATP binding///F:GO:0016887//F:ATP hydrolysis activity///F:GO:0003723//F:RNA binding///F:GO:0003724//F:RNA helicase activity	ko03018//RNA degradation	serine dehydratase subunit alpha family protein		C:GO:0016020//C:membrane
ETPO_00432	ETPO_00432	serine dehydratase subunit alpha family protein	+	ETPO_00431	ETPO_00433	+	-	Tandem	Convergent	61	45	-0.633722	0.802751	-1.97923	0.415921	-0.280362	0.823614	-0.530831	0.702217	-8.19244	0.0120854	-2.09692	0.491984	NA	NA	NA	NA	NA	NA	NA	NA	NA	NA	NA	NA		C:GO:0016020//C:membrane			amino acid permease		C:GO:0016020//C:membrane			U32 family peptidase	P:GO:0006508//P:proteolysis///P:GO:0006744//P:ubiquinone biosynthetic process		F:GO:0046872//F:metal ion binding///F:GO:0051539//F:4 iron, 4 sulfur cluster binding///F:GO:0008233//F:peptidase activity
ETPO_00433	ETPO_00433	U32 family peptidase	-	ETPO_00434	ETPO_00432	-	+	Tandem	Convergent	61	12	-8.19244	0.0120854	-2.09692	0.491984	-2.56071	0.432907	-2.57779	0.510355	-0.633722	0.802751	-1.97923	0.415921	NA	NA	NA	NA	NA	NA	NA	NA	NA	NA	NA	NA	P:GO:0006508//P:proteolysis///P:GO:0006744//P:ubiquinone biosynthetic process		F:GO:0046872//F:metal ion binding///F:GO:0051539//F:4 iron, 4 sulfur cluster binding///F:GO:0008233//F:peptidase activity		U32 family peptidase	P:GO:0006508//P:proteolysis///P:GO:0006744//P:ubiquinone biosynthetic process		F:GO:0046872//F:metal ion binding///F:GO:0051539//F:4 iron, 4 sulfur cluster binding///F:GO:0008233//F:peptidase activity	ko05120//Epithelial cell signaling in Helicobacter pylori infection	serine dehydratase subunit alpha family protein		C:GO:0016020//C:membrane
ETPO_00434	yhbU	U32 family peptidase	-	ETPO_00435	ETPO_00433	+	-	Divergent	Tandem	12	304	-2.56071	0.432907	-2.57779	0.510355	-1.22723	0.0215424	-2.54424	5.995e-07	-8.19244	0.0120854	-2.09692	0.491984	NA	NA	NA	NA	NA	NA	NA	NA	NA	NA	NA	NA	P:GO:0006508//P:proteolysis///P:GO:0006744//P:ubiquinone biosynthetic process		F:GO:0046872//F:metal ion binding///F:GO:0051539//F:4 iron, 4 sulfur cluster binding///F:GO:0008233//F:peptidase activity	ko05120//Epithelial cell signaling in Helicobacter pylori infection	SCP2 domain-containing protein	P:GO:0006744//P:ubiquinone biosynthetic process				U32 family peptidase	P:GO:0006508//P:proteolysis///P:GO:0006744//P:ubiquinone biosynthetic process		F:GO:0046872//F:metal ion binding///F:GO:0051539//F:4 iron, 4 sulfur cluster binding///F:GO:0008233//F:peptidase activity
ETPO_00435	ETPO_00435	SCP2 domain-containing protein	+	ETPO_00434	ETPO_00436	-	+	Divergent	Tandem	-6	304	-1.22723	0.0215424	-2.54424	5.995e-07	-2.56071	0.432907	-2.57779	0.510355	-1.12393	0.462154	-2.26124	0.130912	NA	NA	NA	NA	NA	NA	NA	NA	NA	NA	NA	NA	P:GO:0006744//P:ubiquinone biosynthetic process				U32 family peptidase	P:GO:0006508//P:proteolysis///P:GO:0006744//P:ubiquinone biosynthetic process		F:GO:0046872//F:metal ion binding///F:GO:0051539//F:4 iron, 4 sulfur cluster binding///F:GO:0008233//F:peptidase activity	ko05120//Epithelial cell signaling in Helicobacter pylori infection	N-acetyltransferase			F:GO:0016407//F:acetyltransferase activity
ETPO_00436	ETPO_00436	N-acetyltransferase	+	ETPO_00435	ETPO_00437	+	+	Tandem	Tandem	330	-6	-1.12393	0.462154	-2.26124	0.130912	-1.22723	0.0215424	-2.54424	5.995e-07	1.84999	0.40824	0.412069	0.934061	NA	NA	NA	NA	NA	NA	NA	NA	NA	NA	NA	NA			F:GO:0016407//F:acetyltransferase activity		SCP2 domain-containing protein	P:GO:0006744//P:ubiquinone biosynthetic process				sodium/proline symporter PutP	P:GO:0006814//P:sodium ion transport///P:GO:0015824//P:proline transport///P:GO:0003333//P:amino acid transmembrane transport	C:GO:0005886//C:plasma membrane	F:GO:0031402//F:sodium ion binding///F:GO:0005298//F:proline:sodium symporter activity
ETPO_00437	putP_1	sodium/proline symporter PutP	+	ETPO_00436	ETPO_00438	+	+	Tandem	Tandem	0	330	1.84999	0.40824	0.412069	0.934061	-1.12393	0.462154	-2.26124	0.130912	2.88202	0.133575	2.00695	0.39202	NA	NA	NA	NA	NA	NA	NA	NA	NA	NA	NA	NA	P:GO:0006814//P:sodium ion transport///P:GO:0015824//P:proline transport///P:GO:0003333//P:amino acid transmembrane transport	C:GO:0005886//C:plasma membrane	F:GO:0031402//F:sodium ion binding///F:GO:0005298//F:proline:sodium symporter activity		N-acetyltransferase			F:GO:0016407//F:acetyltransferase activity		sodium/proline symporter PutP	P:GO:0006814//P:sodium ion transport///P:GO:0015824//P:proline transport///P:GO:0003333//P:amino acid transmembrane transport	C:GO:0005886//C:plasma membrane	F:GO:0031402//F:sodium ion binding///F:GO:0005298//F:proline:sodium symporter activity
ETPO_00438	putP_2	sodium/proline symporter PutP	+	ETPO_00437	ETPO_00439	+	+	Tandem	Tandem	116	0	2.88202	0.133575	2.00695	0.39202	1.84999	0.40824	0.412069	0.934061	-4.17905	0.457272	-4.17905	0.536449	NA	NA	NA	NA	NA	NA	NA	NA	NA	NA	NA	NA	P:GO:0006814//P:sodium ion transport///P:GO:0015824//P:proline transport///P:GO:0003333//P:amino acid transmembrane transport	C:GO:0005886//C:plasma membrane	F:GO:0031402//F:sodium ion binding///F:GO:0005298//F:proline:sodium symporter activity		sodium/proline symporter PutP	P:GO:0006814//P:sodium ion transport///P:GO:0015824//P:proline transport///P:GO:0003333//P:amino acid transmembrane transport	C:GO:0005886//C:plasma membrane	F:GO:0031402//F:sodium ion binding///F:GO:0005298//F:proline:sodium symporter activity		FOG: Transposase			F:GO:0016740//F:transferase activity
ETPO_00439	ETPO_00439	FOG: Transposase	+	ETPO_00438	ETPO_00440	+	+	Tandem	Tandem	119	116	-4.17905	0.457272	-4.17905	0.536449	2.88202	0.133575	2.00695	0.39202	-0.126444	0.977812	0.340568	0.920869	NA	NA	NA	NA	NA	NA	NA	NA	NA	NA	NA	NA			F:GO:0016740//F:transferase activity		sodium/proline symporter PutP	P:GO:0006814//P:sodium ion transport///P:GO:0015824//P:proline transport///P:GO:0003333//P:amino acid transmembrane transport	C:GO:0005886//C:plasma membrane	F:GO:0031402//F:sodium ion binding///F:GO:0005298//F:proline:sodium symporter activity		YhbP family protein
ETPO_00440	ETPO_00440	YhbP family protein	+	ETPO_00439	ETPO_00441	+	+	Tandem	Tandem	108	119	-0.126444	0.977812	0.340568	0.920869	-4.17905	0.457272	-4.17905	0.536449	-0.866412	0.381522	-1.12984	0.296947	NA	NA	NA	NA	NA	NA	NA	NA	NA	NA	NA	NA					FOG: Transposase			F:GO:0016740//F:transferase activity		NAD(P)H-binding protein			F:GO:0016620//F:oxidoreductase activity, acting on the aldehyde or oxo group of donors, NAD or NADP as acceptor///F:GO:0051287//F:NAD binding
ETPO_00441	ETPO_00441	NAD(P)H-binding protein	+	ETPO_00440	ETPO_00442	+	-	Tandem	Convergent	-12	108	-0.866412	0.381522	-1.12984	0.296947	-0.126444	0.977812	0.340568	0.920869	-0.43146	0.957015	-1.1858	0.874062	NA	NA	NA	NA	NA	NA	NA	NA	-0.599911	0.360786	-3.07655	1.22104e-05			F:GO:0016620//F:oxidoreductase activity, acting on the aldehyde or oxo group of donors, NAD or NADP as acceptor///F:GO:0051287//F:NAD binding		YhbP family protein					anaerobic ribonucleoside-triphosphate reductase-activating protein			F:GO:0051539//F:4 iron, 4 sulfur cluster binding///F:GO:0016829//F:lyase activity///F:GO:0043365//F:[formate-C-acetyltransferase]-activating enzyme activity///F:GO:0046872//F:metal ion binding
ETPO_00442	nrdG	anaerobic ribonucleoside-triphosphate reductase-activating protein	-	ETPO_00443	ETPO_00441	-	+	Tandem	Convergent	-12	84	-0.43146	0.957015	-1.1858	0.874062	-0.159062	0.895834	0.334011	0.810762	-0.866412	0.381522	-1.12984	0.296947	-0.599911	0.360786	-3.07655	1.22104e-05	NA	NA	NA	NA	NA	NA	NA	NA			F:GO:0051539//F:4 iron, 4 sulfur cluster binding///F:GO:0016829//F:lyase activity///F:GO:0043365//F:[formate-C-acetyltransferase]-activating enzyme activity///F:GO:0046872//F:metal ion binding		anaerobic ribonucleoside-triphosphate reductase	P:GO:0006260//P:DNA replication		F:GO:0005524//F:ATP binding///F:GO:0008998//F:ribonucleoside-triphosphate reductase activity	ko00230//Purine metabolism///ko00240//Pyrimidine metabolism///ko01100//Metabolic pathways	NAD(P)H-binding protein			F:GO:0016620//F:oxidoreductase activity, acting on the aldehyde or oxo group of donors, NAD or NADP as acceptor///F:GO:0051287//F:NAD binding
ETPO_00443	nrdD	anaerobic ribonucleoside-triphosphate reductase	-	ETPO_00444	ETPO_00442	-	-	Tandem	Tandem	84	410	-0.159062	0.895834	0.334011	0.810762	-3.48114	0.001021	-1.93315	0.0958584	-0.43146	0.957015	-1.1858	0.874062	NA	NA	NA	NA	NA	NA	NA	NA	-0.599911	0.360786	-3.07655	1.22104e-05	P:GO:0006260//P:DNA replication		F:GO:0005524//F:ATP binding///F:GO:0008998//F:ribonucleoside-triphosphate reductase activity	ko00230//Purine metabolism///ko00240//Pyrimidine metabolism///ko01100//Metabolic pathways	cell division protein FtsH	P:GO:0051301//P:cell division				anaerobic ribonucleoside-triphosphate reductase-activating protein			F:GO:0051539//F:4 iron, 4 sulfur cluster binding///F:GO:0016829//F:lyase activity///F:GO:0043365//F:[formate-C-acetyltransferase]-activating enzyme activity///F:GO:0046872//F:metal ion binding
ETPO_00444	ETPO_00444	cell division protein FtsH	-	ETPO_00445	ETPO_00443	-	-	Tandem	Tandem	410	-3	-3.48114	0.001021	-1.93315	0.0958584	-3.08179	4.598e-12	-1.99233	9.183e-06	-0.159062	0.895834	0.334011	0.810762	NA	NA	NA	NA	NA	NA	NA	NA	NA	NA	NA	NA	P:GO:0051301//P:cell division				phage holin family protein		C:GO:0016020//C:membrane			anaerobic ribonucleoside-triphosphate reductase	P:GO:0006260//P:DNA replication		F:GO:0005524//F:ATP binding///F:GO:0008998//F:ribonucleoside-triphosphate reductase activity	ko00230//Purine metabolism///ko00240//Pyrimidine metabolism///ko01100//Metabolic pathways
ETPO_00445	ETPO_00445	phage holin family protein	-	ETPO_00446	ETPO_00444	-	-	Tandem	Tandem	-3	0	-3.08179	4.598e-12	-1.99233	9.183e-06	-0.964133	0.0155617	-0.325817	0.579462	-3.48114	0.001021	-1.93315	0.0958584	NA	NA	NA	NA	NA	NA	NA	NA	NA	NA	NA	NA		C:GO:0016020//C:membrane			DUF883 domain-containing protein		C:GO:0005886//C:plasma membrane	F:GO:0043022//F:ribosome binding		cell division protein FtsH	P:GO:0051301//P:cell division
[truncated: 3,185 more rows]

## Sheet: Supplementary Table 3
Supplementary Table 3. GO term enrichment analysis of upregulated genesa.
GO Category:GO Number	GO Description	Full set	In subset	Expected in subset	Observed - expected	p-value
[truncated: 2,473 more rows]

## Sheet: Supplementary Table 4
Supplementary Table 4. GO term enrichment analysis of downregulated genesa.
[truncated: 2,474 more rows]

[truncated: 8 more sheets: Supplementary Table 5, Supplementary Table 6, Supplementary Table 7, Supplementary Table 8, Supplementary Table 9, Supplementary Table 10, Supplementary Table 11, Supplementary Table 12]
